# Supplementary material for: Identification of Plasmodium falciparum nuclear proteins by mass spectrometry and proposed protein annotation
Source: PLoS One. 2018 Oct 31;13(10):e0205596. doi: 10.1371/journal.pone.0205596 (PMC6209197; doi:10.1371/journal.pone.0205596)
Supplement: S2 Fig — (XLS) [file pone.0205596.s002.xls]

## Sheet: Feuil1
ID	GeLC-MS. CE	GeLC-MS. NE	Total général	Accession	Protein description	NB
PF3D7_0818200	1	1	2	PF3D7_0818200	14-3-3 protein (14-3-3I)	1	1
PF3D7_1333000	1	1	2	PF3D7_1333000	20 kDa chaperonin (CPN20)	2	2
PF3D7_1306400	1	1	2	PF3D7_1306400	26S protease regulatory subunit 10B, putative (RPT4)	3	3
PF3D7_0413600	1	1	2	PF3D7_0413600	26S proteasome AAA-ATPase subunit RPT3, putative	4	4
PF3D7_1368100	1	1	2	PF3D7_1368100	26S proteasome regulatory subunit RPN11, putative (RPN11)	5	5
PF3D7_0516200	1	1	2	PF3D7_0516200	40S ribosomal protein S11	6	6
PF3D7_0317600	1	1	2	PF3D7_0317600	40S ribosomal protein S11, putative (RPS11)	7	7
PF3D7_0307100	1	1	2	PF3D7_0307100	40S ribosomal protein S12, putative	8	8
PF3D7_1358800	1	1	2	PF3D7_1358800	40S ribosomal protein S15 (RPS15)	9	9
PF3D7_0422400	1	1	2	PF3D7_0422400	40S ribosomal protein S19 (RPS19)	10	10
PF3D7_1026800	1	1	2	PF3D7_1026800	40S ribosomal protein S2 (RPS2)	11	11
PF3D7_0322900	1	1	2	PF3D7_0322900	40S ribosomal protein S3A, putative	12	12
PF3D7_1105400	1	1	2	PF3D7_1105400	40S ribosomal protein S4, putative	13	13
PF3D7_1447000	1	1	2	PF3D7_1447000	40S ribosomal protein S5	14	14
PF3D7_1342000	1	1	2	PF3D7_1342000	40S ribosomal protein S6	15	15
PF3D7_1302800	1	1	2	PF3D7_1302800	40S ribosomal protein S7, putative	16	16
PF3D7_1408600	1	1	2	PF3D7_1408600	40S ribosomal protein S8e, putative	17	17
PF3D7_1232100	1	1	2	PF3D7_1232100	60 kDa chaperonin (CPN60)	18	18
PF3D7_1441200	1	1	2	PF3D7_1441200	60S ribosomal protein L1, putative	19	19
PF3D7_0517000	1	1	2	PF3D7_0517000	60S ribosomal protein L12, putative	20	20
PF3D7_1004000	1	1	2	PF3D7_1004000	60S ribosomal protein L13, putative	21	21
PF3D7_0814000	1	1	2	PF3D7_0814000	60S ribosomal protein L13-2, putative	22	22
PF3D7_1341200	1	1	2	PF3D7_1341200	60S ribosomal protein L18, putative	23	23
PF3D7_0614500	1	1	2	PF3D7_0614500	60S ribosomal protein L19 (RPL19)	24	24
PF3D7_0516900	1	1	2	PF3D7_0516900	60S ribosomal protein L2 (RPL2)	25	25
PF3D7_1426000	1	1	2	PF3D7_1426000	60S ribosomal protein L21 (RPL21)	26	26
PF3D7_1460700	1	1	2	PF3D7_1460700	60S ribosomal protein L27 (RPL27)	27	27
PF3D7_1142500	1	1	2	PF3D7_1142500	60S ribosomal protein L28 (RPL28)	28	28
PF3D7_1027800	1	1	2	PF3D7_1027800	60S ribosomal protein L3 (RPL3)	29	29
PF3D7_1019400	1	1	2	PF3D7_1019400	60S ribosomal protein L30e, putative	30	30
PF3D7_0507100	1	1	2	PF3D7_0507100	60S ribosomal protein L4 (RPL4)	31	31
PF3D7_1424100	1	1	2	PF3D7_1424100	60S ribosomal protein L5, putative	32	32
PF3D7_0307200	1	1	2	PF3D7_0307200	60S ribosomal protein L7, putative	33	33
PF3D7_1424400	1	1	2	PF3D7_1424400	60S ribosomal protein L7-3, putative	34	34
PF3D7_1130200	1	1	2	PF3D7_1130200	60S ribosomal protein P0 (PfP0)	35	35
PF3D7_0915400	1	1	2	PF3D7_0915400	6-phosphofructokinase (PFK9)	36	36
PF3D7_1246200	1	1	2	PF3D7_1246200	actin I (ACT1)	37	37
PF3D7_1412500	1	1	2	PF3D7_1412500	actin II (ACT2)	38	38
PF3D7_0731600	1	1	2	PF3D7_0731600	acyl-CoA synthetase (ACS5)	39	39
PF3D7_1008900	1	1	2	PF3D7_1008900	adenylate kinase (AK1)	40	40
PF3D7_0903700	1	1	2	PF3D7_0903700	alpha tubulin 1	41	41
PF3D7_1344800	1	1	2	PF3D7_1344800	aspartate carbamoyltransferase (ATCase)	42	42
PF3D7_1464700	1	1	2	PF3D7_1464700	ATP synthase (C/AC39) subunit, putative	43	43
PF3D7_0209800	1	1	2	PF3D7_0209800	ATP-dependent RNA helicase UAP56 (UAP56)	44	44
PF3D7_1108400	1	1	2	PF3D7_1108400	casein kinase 2, alpha subunit (CK2alpha)	45	45
PF3D7_0619400	1	1	2	PF3D7_0619400	cell division cycle protein 48 homologue, putative	46	46
PF3D7_1104400	1	1	2	PF3D7_1104400	conserved protein, unknown function	47	47
PF3D7_1417800	1	1	2	PF3D7_1417800	DNA replication licensing factor MCM2 (MCM2)	48	48
PF3D7_0527000	1	1	2	PF3D7_0527000	DNA replication licensing factor MCM3, putative (MCM3)	49	49
PF3D7_1317100	1	1	2	PF3D7_1317100	DNA replication licensing factor MCM4 (MCM4)	50	50
PF3D7_0814200	1	1	2	PF3D7_0814200	DNA/RNA-binding protein Alba 1 (ALBA1)	51	51
PF3D7_1346300	1	1	2	PF3D7_1346300	DNA/RNA-binding protein Alba 2 (ALBA2)	52	52
PF3D7_1006200	1	1	2	PF3D7_1006200	DNA/RNA-binding protein Alba 3 (ALBA3)	53	53
PF3D7_1347500	1	1	2	PF3D7_1347500	DNA/RNA-binding protein Alba 4 (ALBA4)	54	54
PF3D7_0215700	1	1	2	PF3D7_0215700	DNA-directed RNA polymerase II second largest subunit, putative	55	55
PF3D7_0923000	1	1	2	PF3D7_0923000	DNA-directed RNA polymerase II, putative	56	56
PF3D7_1357000	1	1	2	PF3D7_1357000	elongation factor 1-alpha	57	57
PF3D7_1451100	1	1	2	PF3D7_1451100	elongation factor 2	58	58
PF3D7_1108600	1	1	2	PF3D7_1108600	endoplasmic reticulum-resident calcium binding protein (ERC)	59	59
PF3D7_1222300	1	1	2	PF3D7_1222300	endoplasmin, putative (GRP94)	60	60
PF3D7_1015900	1	1	2	PF3D7_1015900	enolase (ENO)	61	61
PF3D7_0703500	1	1	2	PF3D7_0703500	erythrocyte membrane-associated antigen	62	62
PF3D7_1468700	1	1	2	PF3D7_1468700	eukaryotic initiation factor 4A (eIF4A)	63	63
PF3D7_1212700	1	1	2	PF3D7_1212700	eukaryotic translation initiation factor 3 subunit 10, putative	64	64
PF3D7_0815600	1	1	2	PF3D7_0815600	eukaryotic translation initiation factor, putative	65	65
PF3D7_1471100	1	1	2	PF3D7_1471100	exported protein 2 (EXP2)	66	66
PF3D7_1441400	1	1	2	PF3D7_1441400	FACT complex subunit SSRP1, putative (FACT-S)	67	67
PF3D7_1444800	1	1	2	PF3D7_1444800	fructose-bisphosphate aldolase (FBPA)	68	68
PF3D7_1462800	1	1	2	PF3D7_1462800	glyceraldehyde-3-phosphate dehydrogenase (GAPDH)	69	69
PF3D7_1016300	1	1	2	PF3D7_1016300	glycophorin binding protein (GBP)	70	70
PF3D7_1117700	1	1	2	PF3D7_1117700	GTP-binding nuclear protein RAN/TC4 (RAN)	71	71
PF3D7_1116800	1	1	2	PF3D7_1116800	heat shock protein 101,chaperone protein ClpB2 (HSP101)	72	72
PF3D7_0708800	1	1	2	PF3D7_0708800	heat shock protein 110 (HSP110c)	73	73
PF3D7_0213100	1	1	2	PF3D7_0213100	heat shock protein 40, putative	74	74
PF3D7_0818900	1	1	2	PF3D7_0818900	heat shock protein 70 (HSP70)	75	75
PF3D7_0917900	1	1	2	PF3D7_0917900	heat shock protein 70 (HSP70-2)	76	76
PF3D7_0831700	1	1	2	PF3D7_0831700	heat shock protein 70 (HSP70-x)	77	77
PF3D7_0708400	1	1	2	PF3D7_0708400	heat shock protein 90 (HSP90)	78	78
PF3D7_0929400	1	1	2	PF3D7_0929400	high molecular weight rhoptry protein 2 (RhopH2)	79	79
PF3D7_0905400	1	1	2	PF3D7_0905400	high molecular weight rhoptry protein 3 (RhopH3)	80	80
PF3D7_0320900	1	1	2	PF3D7_0320900	histone H2A variant, putative (H2A.Z)	81	81
PF3D7_0527500	1	1	2	PF3D7_0527500	Hsc70-interacting protein (HIP)	82	82
PF3D7_1437900	1	1	2	PF3D7_1437900	HSP40, subfamily A, putative	83	83
PF3D7_0920800	1	1	2	PF3D7_0920800	inosine-5'-monophosphate dehydrogenase	84	84
PF3D7_0524000	1	1	2	PF3D7_0524000	karyopherin beta (KASbeta)	85	85
PF3D7_1324900	1	1	2	PF3D7_1324900	L-lactate dehydrogenase (LDH)	86	86
PF3D7_0532400	1	1	2	PF3D7_0532400	lysine-rich membrane-associated PHISTb protein (LyMP)	87	87
PF3D7_0500800	1	1	2	PF3D7_0500800	mature parasite-infected erythrocyte surface antigen,erythrocyte membrane protein 2 (MESA)	88	88
PF3D7_0930300	1	1	2	PF3D7_0930300	merozoite surface protein 1 (MSP1)	89	89
PF3D7_1228600	1	1	2	PF3D7_1228600	merozoite surface protein 9 (MSP9)	90	90
PF3D7_0919000	1	1	2	PF3D7_0919000	nucleosome assembly protein (NAPS)	91	91
PF3D7_0310400	1	1	2	PF3D7_0310400	parasite-infected erythrocyte surface protein (PIESP1)	92	92
PF3D7_0922500	1	1	2	PF3D7_0922500	phosphoglycerate kinase (PGK)	93	93
PF3D7_1325100	1	1	2	PF3D7_1325100	phosphoribosylpyrophosphate synthetase	94	94
PF3D7_1408000	1	1	2	PF3D7_1408000	plasmepsin II	95	95
PF3D7_0402000	1	1	2	PF3D7_0402000	Plasmodium exported protein (PHISTa), unknown function	96	96
PF3D7_0532300	1	1	2	PF3D7_0532300	Plasmodium exported protein (PHISTb), unknown function	97	97
PF3D7_0731300	1	1	2	PF3D7_0731300	Plasmodium exported protein (PHISTb), unknown function (PfG174)	98	98
PF3D7_0702500	1	1	2	PF3D7_0702500	Plasmodium exported protein, unknown function	99	99
PF3D7_1224300	1	1	2	PF3D7_1224300	polyadenylate-binding protein, putative (PABP)	100	100
PF3D7_1011800	1	1	2	PF3D7_1011800	PRE-binding protein (PREBP)	101	101
PF3D7_1361900	1	1	2	PF3D7_1361900	proliferating cell nuclear antigen (PCNA)	102	102
PF3D7_1428300	1	1	2	PF3D7_1428300	proliferation-associated protein 2g4, putative	103	103
PF3D7_1474800	1	1	2	PF3D7_1474800	proteasome subunit alpha type-1, putative	104	104
PF3D7_0727400	1	1	2	PF3D7_0727400	proteasome subunit alpha type-5, putative	105	105
PF3D7_0803800	1	1	2	PF3D7_0803800	proteasome subunit beta type-4	106	106
PF3D7_1346100	1	1	2	PF3D7_1346100	protein transport protein SEC61 subunit alpha (SEC61)	107	107
PF3D7_1410400	1	1	2	PF3D7_1410400	rhoptry-associated protein 1 (RAP1)	108	108
PF3D7_0501600	1	1	2	PF3D7_0501600	rhoptry-associated protein 2 (RAP2)	109	109
PF3D7_0916700	1	1	2	PF3D7_0916700	RNA-binding protein musashi, putative (HoMu)	110	110
PF3D7_0929200	1	1	2	PF3D7_0929200	RNA-binding protein, putative	111	111
PF3D7_1359400	1	1	2	PF3D7_1359400	rRNA associated RNA binding protein, putative	112	112
PF3D7_0918000	1	1	2	PF3D7_0918000	secreted acid phosphatase (GAP50)	113	113
PF3D7_1438100	1	1	2	PF3D7_1438100	secretory complex protein 62 (SEC62)	114	114
PF3D7_0207600	1	1	2	PF3D7_0207600	serine repeat antigen 5 (SERA5)	115	115
PF3D7_0207500	1	1	2	PF3D7_0207500	serine repeat antigen 6 (SERA6)	116	116
PF3D7_0702400	1	1	2	PF3D7_0702400	small exported membrane protein 1 (SEMP1)	117	117
PF3D7_0320300	1	1	2	PF3D7_0320300	T-complex protein 1 epsilon subunit, putative	118	118
PF3D7_0214000	1	1	2	PF3D7_0214000	T-complex protein 1, putative	119	119
PF3D7_0306800	1	1	2	PF3D7_0306800	T-complex protein beta subunit, putative	120	120
PF3D7_1132200	1	1	2	PF3D7_1132200	TCP-1/cpn60 chaperonin family, putative	121	121
PF3D7_1436300	1	1	2	PF3D7_1436300	translocon component PTEX150 (PTEX150)	122	122
PF3D7_1008700	1	1	2	PF3D7_1008700	tubulin beta chain	123	123
PF3D7_1365900	1	1	2	PF3D7_1365900	ubiquitin-60S ribosomal protein L40	124	124
PF3D7_1129200		1	1	PF3D7_1129200	26S proteasome regulatory subunit RPN7, putative (RPN7)	125
PF3D7_0719700		1	1	PF3D7_0719700	40S ribosomal protein S10, putative	126
PF3D7_0316800		1	1	PF3D7_0316800	40S ribosomal protein S15A, putative	127
PF3D7_0813900		1	1	PF3D7_0813900	40S ribosomal protein S16, putative	128
PF3D7_1242700		1	1	PF3D7_1242700	40S ribosomal protein S17, putative	129
PF3D7_1126200		1	1	PF3D7_1126200	40S ribosomal protein S18, putative	130
PF3D7_1003500		1	1	PF3D7_1003500	40S ribosomal protein S20e, putative	131
PF3D7_0519400		1	1	PF3D7_0519400	40S ribosomal protein S24 (RPS24)	132
PF3D7_1421200		1	1	PF3D7_1421200	40S ribosomal protein S25 (RPS25)	133
PF3D7_1465900		1	1	PF3D7_1465900	40S ribosomal protein S3	134
PF3D7_0721600		1	1	PF3D7_0721600	40S ribosomal protein S5, putative	135
PF3D7_0520000		1	1	PF3D7_0520000	40S ribosomal protein S9, putative	136
PF3D7_1103100		1	1	PF3D7_1103100	60S acidic ribosomal protein P1, putative (RPP1)	137
PF3D7_0309600		1	1	PF3D7_0309600	60S acidic ribosomal protein P2 (PfP2)	138
PF3D7_1414300		1	1	PF3D7_1414300	60S ribosomal protein L10, putative	139
PF3D7_0719600		1	1	PF3D7_0719600	60S ribosomal protein L11a, putative	140
PF3D7_1431700		1	1	PF3D7_1431700	60S ribosomal protein L14, putative	141
PF3D7_0415900		1	1	PF3D7_0415900	60S ribosomal protein L15, putative	142
PF3D7_0821700		1	1	PF3D7_0821700	60S ribosomal protein L22, putative	143
PF3D7_1331800		1	1	PF3D7_1331800	60S ribosomal protein L23, putative	144
PF3D7_1309100		1	1	PF3D7_1309100	60S ribosomal protein L24, putative	145
PF3D7_0312800		1	1	PF3D7_0312800	60S ribosomal protein L26, putative	146
PF3D7_0618300		1	1	PF3D7_0618300	60S ribosomal protein L27a, putative	147
PF3D7_0903900		1	1	PF3D7_0903900	60S ribosomal protein L32 (RPL32)	148
PF3D7_1142600		1	1	PF3D7_1142600	60S ribosomal protein L35ae, putative	149
PF3D7_1109900		1	1	PF3D7_1109900	60S ribosomal protein L36 (RPL36)	150
PF3D7_1130100		1	1	PF3D7_1130100	60S ribosomal protein L38 (RPL38)	151
PF3D7_0304400		1	1	PF3D7_0304400	60S ribosomal protein L44 (RPL44)	152
PF3D7_1338200		1	1	PF3D7_1338200	60S ribosomal protein L6-2, putative	153
PF3D7_0419800		1	1	PF3D7_0419800	60S ribosomal protein L7ae/L30e, putative	154
PF3D7_1454700		1	1	PF3D7_1454700	6-phosphogluconate dehydrogenase, decarboxylating, putative	155
PF3D7_1110700		1	1	PF3D7_1110700	actin-like protein, putative (ALP1)	156
PF3D7_0422300		1	1	PF3D7_0422300	alpha tubulin 2	157
PF3D7_1149000		1	1	PF3D7_1149000	antigen 332, DBL-like protein (Pf332)	158
PF3D7_1038000.1		1	1	PF3D7_1038000.1	antigen UB05	159
PF3D7_0211800		1	1	PF3D7_0211800	asparagine--tRNA ligase (AsnRS)	160
PF3D7_0904700		1	1	PF3D7_0904700	bacterial histone-like protein (HU)	161
PF3D7_1426100		1	1	PF3D7_1426100	basic transcription factor 3b, putative	162
PF3D7_1118500		1	1	PF3D7_1118500	box C/D snoRNP rRNA 2'-O-methylation factor, putative	163
PF3D7_1033700		1	1	PF3D7_1033700	bromodomain protein, putative	164
PF3D7_0217500		1	1	PF3D7_0217500	calcium-dependent protein kinase 1 (CDPK1)	165
PF3D7_1434200		1	1	PF3D7_1434200	calmodulin (CAM)	166
PF3D7_1136500.1		1	1	PF3D7_1136500.1	casein kinase 1 (CK1)	167
PF3D7_1342400		1	1	PF3D7_1342400	casein kinase II beta chain (CK2beta2)	168
PF3D7_0816600		1	1	PF3D7_0816600	chaperone protein ClpB1 (ClpB1)	169
PF3D7_1121600		1	1	PF3D7_1121600	circumsporozoite-related antigen,exported protein 1 (EXP1)	170
PF3D7_1466800		1	1	PF3D7_1466800	conserved Plasmodium protein, unknown function	171
PF3D7_1244800		1	1	PF3D7_1244800	cytoplasmic translation machinery associated protein, putative	172
PF3D7_0524400		1	1	PF3D7_0524400	cytosolic preribosomal GTP-binding protein, putative	173
PF3D7_1472900		1	1	PF3D7_1472900	dihydroorotase, putative	174
PF3D7_1355100		1	1	PF3D7_1355100	DNA replication licensing factor MCM6 (MCM6)	175
PF3D7_0705400		1	1	PF3D7_0705400	DNA replication licensing factor MCM7, putative (MCM7)	176
PF3D7_1433500		1	1	PF3D7_1433500	DNA topoisomerase II, putative	177
PF3D7_1216900		1	1	PF3D7_1216900	DNA-binding chaperone, putative	178
PF3D7_0629200		1	1	PF3D7_0629200	DnaJ protein, putative	179
PF3D7_1010700		1	1	PF3D7_1010700	dolichyl-phosphate-mannose protein mannosyltransferase, putative	180
PF3D7_1145400		1	1	PF3D7_1145400	dynamin-like protein (DYN1)	181
PF3D7_1033200		1	1	PF3D7_1033200	early transcribed membrane protein 10.2 (ETRAMP10.2)	182
PF3D7_0913200		1	1	PF3D7_0913200	elongation factor 1-beta (EF-1beta)	183
PF3D7_0730900		1	1	PF3D7_0730900	EMP1-trafficking protein (PTP4)	184
PF3D7_1312900		1	1	PF3D7_1312900	eukaryotic translation initation factor 4 gamma, putative (EIF4G)	185
PF3D7_0728000		1	1	PF3D7_0728000	eukaryotic translation initiation factor 2 alpha subunit, putative	186
PF3D7_1010600		1	1	PF3D7_1010600	eukaryotic translation initiation factor 2 beta subunit, putative	187
PF3D7_0918300		1	1	PF3D7_0918300	eukaryotic translation initiation factor 3 subunit 5, putative	188
PF3D7_1206200		1	1	PF3D7_1206200	eukaryotic translation initiation factor 3 subunit 8, putative	189
PF3D7_1206700		1	1	PF3D7_1206700	eukaryotic translation initiation factor 5, putative	190
PF3D7_1204300		1	1	PF3D7_1204300	eukaryotic translation initiation factor 5A (EIF5A)	191
PF3D7_1438000		1	1	PF3D7_1438000	eukaryotic translation initiation factor eIF2A, putative	192
PF3D7_1247400		1	1	PF3D7_1247400	FK506-binding protein (FKBP)-type peptidyl-prolyl isomerase (FKBP35)	193
PF3D7_0408500		1	1	PF3D7_0408500	flap endonuclease 1 (FEN1)	194
PF3D7_1302100		1	1	PF3D7_1302100	gamete antigen 27/25 (Pfg27)	195
PF3D7_0512200		1	1	PF3D7_0512200	glutathione synthetase (GS)	196
PF3D7_1216200		1	1	PF3D7_1216200	glycerol-3-phosphate dehydrogenase, putative	197
PF3D7_0418200		1	1	PF3D7_0418200	golgi organization and biogenesis factor, putative	198
PF3D7_0722400		1	1	PF3D7_0722400	GTP-binding protein, putative	199
PF3D7_1105100		1	1	PF3D7_1105100	histone H2B (H2B)	200
PF3D7_0714000		1	1	PF3D7_0714000	histone H2B variant (H2B.Z)	201
PF3D7_0617900		1	1	PF3D7_0617900	histone H3 variant, putative (H3.3)	202
PF3D7_1105000		1	1	PF3D7_1105000	histone H4 (H4)	203
PF3D7_0201800		1	1	PF3D7_0201800	knob associated heat shock protein 40 (KAHsp40)	204
PF3D7_1350100		1	1	PF3D7_1350100	lysine--tRNA ligase (KRS1)	205
PF3D7_1353200		1	1	PF3D7_1353200	membrane associated histidine-rich protein (MAHRP2)	206
PF3D7_0417500		1	1	PF3D7_0417500	memo-like protein	207
PF3D7_1034900		1	1	PF3D7_1034900	methionine--tRNA ligase, putative	208
PF3D7_1128200		1	1	PF3D7_1128200	multiprotein bridging factor type 1, putative (MBF1)	209
PF3D7_1342600		1	1	PF3D7_1342600	myosin A (MyoA)	210
PF3D7_0621800		1	1	PF3D7_0621800	nascent polypeptide associated complex alpha chain, putative	211
PF3D7_1203700		1	1	PF3D7_1203700	nucleosome assembly protein (NAPL)	212
PF3D7_0512700		1	1	PF3D7_0512700	orotate phosphoribosyltransferase (OPRT)	213
PF3D7_0501200		1	1	PF3D7_0501200	parasite-infected erythrocyte surface protein (PIESP2)	214
PF3D7_0212300		1	1	PF3D7_0212300	peptide chain release factor subunit 1, putative	215
PF3D7_1027300		1	1	PF3D7_1027300	peroxiredoxin (nPrx)	216
PF3D7_1342800		1	1	PF3D7_1342800	phosphoenolpyruvate carboxykinase (PEPCK)	217
PF3D7_1407800		1	1	PF3D7_1407800	plasmepsin IV (PM4)	218
PF3D7_0936800		1	1	PF3D7_0936800	Plasmodium exported protein (PHISTc), unknown function	219
PF3D7_0922700		1	1	PF3D7_0922700	pre-mRNA splicing factor, putative	220
PF3D7_0517300		1	1	PF3D7_0517300	pre-mRNA-splicing factor (SR1)	221
PF3D7_0932200		1	1	PF3D7_0932200	profilin, putative (PFN)	222
PF3D7_1226600		1	1	PF3D7_1226600	proliferating cell nuclear antigen 2 (PCNA2)	223
PF3D7_1213800		1	1	PF3D7_1213800	proline--tRNA ligase (PRS)	224
PF3D7_0608500		1	1	PF3D7_0608500	proteasome subunit alpha type-2, putative	225
PF3D7_0518300		1	1	PF3D7_0518300	proteasome subunit beta type-1, putative	226
PF3D7_1134100		1	1	PF3D7_1134100	protein disulfide isomerase (PDI-11)	227
PF3D7_1361100		1	1	PF3D7_1361100	protein transport protein Sec24A (SEC24A)	228
PF3D7_0826700		1	1	PF3D7_0826700	receptor for activated c kinase (RACK)	229
PF3D7_0711500		1	1	PF3D7_0711500	regulator of chromosome condensation, putative	230
PF3D7_1241700		1	1	PF3D7_1241700	replication factor C subunit 4, putative	231
PF3D7_1463200		1	1	PF3D7_1463200	replication factor C3, putative (RFC3)	232
PF3D7_1252100		1	1	PF3D7_1252100	rhoptry neck protein 3 (RON3)	233
PF3D7_1116000		1	1	PF3D7_1116000	rhoptry neck protein 4 (RON4)	234
PF3D7_0501500		1	1	PF3D7_0501500	rhoptry-associated protein 3 (RAP3)	235
PF3D7_0915200		1	1	PF3D7_0915200	ribonuclease H2 subunit C, putative	236
PF3D7_0936300		1	1	PF3D7_0936300	ring-exported protein 3 (REX3)	237
PF3D7_0810600		1	1	PF3D7_0810600	RNA helicase, putative	238
PF3D7_0310600.2		1	1	PF3D7_0310600.2	SAC3/GNAP family-related protein, putative	239
PF3D7_0503300		1	1	PF3D7_0503300	serine/arginine-rich splicing factor 12 (SRSF12)	240
PF3D7_1216300		1	1	PF3D7_1216300	signal recognition particle subunit SRP19 (SRP19)	241
PF3D7_1450100		1	1	PF3D7_1450100	signal recognition particle subunit SRP54 (SRP54)	242
PF3D7_0508800		1	1	PF3D7_0508800	single-stranded DNA-binding protein (SSB)	243
PF3D7_0505800		1	1	PF3D7_0505800	small ubiquitin-related modifier (SUMO)	244
PF3D7_1123900		1	1	PF3D7_1123900	splicing factor, putative	245
PF3D7_0112000		1	1	PF3D7_0112000	TatD-like deoxyribonuclease, putative	246
PF3D7_1419200		1	1	PF3D7_1419200	thioredoxin-like protein, putative	247
PF3D7_1352500		1	1	PF3D7_1352500	thioredoxin-related protein, putative	248
PF3D7_0618700		1	1	PF3D7_0618700	trafficking protein particle complex subunit 6A, putative	249
PF3D7_1007700		1	1	PF3D7_1007700	transcription factor with AP2 domain(s) (ApiAP2)	250
PF3D7_0315100		1	1	PF3D7_0315100	translation initiation factor 4E (eIF4E)	251
PF3D7_1332800		1	1	PF3D7_1332800	translation initiation factor 6, putative	252
PF3D7_1143400		1	1	PF3D7_1143400	translation initiation factor eIF-1A, putative	253
PF3D7_0607000		1	1	PF3D7_0607000	translation initiation factor IF-2, putative	254
PF3D7_1243600		1	1	PF3D7_1243600	translation initiation factor SUI1, putative	255
PF3D7_1442300		1	1	PF3D7_1442300	tRNA binding protein, putative	256
PF3D7_0807900		1	1	PF3D7_0807900	tyrosine--tRNA ligase (TyrRS)	257
PF3D7_1323200		1	1	PF3D7_1323200	vacuolar ATP synthase subunit g, putative	258
PF3D7_1457500		1	1	PF3D7_1457500	vacuolar protein sorting-associated protein 4 (VPS4)	259
PF3D7_1432100		1	1	PF3D7_1432100	voltage-dependent anion-selective channel protein, putative	260
PF3D7_1215300	1		1	PF3D7_1215300	10 kDa chaperonin (CPN10)	261	125
PF3D7_0802200	1		1	PF3D7_0802200	1-cys peroxiredoxin (1-CysPxn)	262	126
PF3D7_1008400	1		1	PF3D7_1008400	26S protease regulatory subunit 4, putative (RPT2)	263	127
PF3D7_1130400	1		1	PF3D7_1130400	26S protease regulatory subunit 6a, putative (RPT5)	264	128
PF3D7_1311500	1		1	PF3D7_1311500	26S protease regulatory subunit 7, putative (RPT1)	265	129
PF3D7_1017900	1		1	PF3D7_1017900	26S proteasome regulatory subunit p55, putative (RPN5)	266	130
PF3D7_1466300	1		1	PF3D7_1466300	26S proteasome regulatory subunit RPN2, putative (RPN2)	267	131
PF3D7_1338100	1		1	PF3D7_1338100	26S proteasome regulatory subunit RPN3, putative (RPN3)	268	132
PF3D7_1402300	1		1	PF3D7_1402300	26S proteasome regulatory subunit RPN6 (RPN6)	269	133
PF3D7_0912900	1		1	PF3D7_0912900	26S proteasome regulatory subunit RPN8, putative (RPN8)	270	134
PF3D7_0820700	1		1	PF3D7_0820700	2-oxoglutarate dehydrogenase E1 component	271	135
PF3D7_1124900	1		1	PF3D7_1124900	60S ribosomal protein L35, putative	272	136
PF3D7_0612700	1		1	PF3D7_0612700	6-cysteine protein (P12)	273	137
PF3D7_0404900	1		1	PF3D7_0404900	6-cysteine protein (P41)	274	138
PF3D7_1364100	1		1	PF3D7_1364100	6-cysteine protein (P92)	275	139
PF3D7_0525100	1		1	PF3D7_0525100	acyl-CoA synthetase (ACS10)	276	140
PF3D7_1238800	1		1	PF3D7_1238800	acyl-CoA synthetase (ACS11)	277	141
PF3D7_1029600	1		1	PF3D7_1029600	adenosine deaminase (ADA)	278	142
PF3D7_1322000	1		1	PF3D7_1322000	adenosine-diphosphatase, putative	279	143
PF3D7_1244600	1		1	PF3D7_1244600	ADP-ribosylation factor GTPase-activating protein, putative (ARFGAP)	280	144
PF3D7_1454400	1		1	PF3D7_1454400	aminopeptidase P (APP)	281	145
PF3D7_0309500	1		1	PF3D7_0309500	asparagine synthetase, putative	282	146
PF3D7_1235700	1		1	PF3D7_1235700	ATP synthase subunit beta, mitochondrial	283	147
PF3D7_0907400	1		1	PF3D7_0907400	ATP-dependent protease ATPase subunit ClpY (ClpY)	284	148
PF3D7_1012900	1		1	PF3D7_1012900	autophagy-related protein 18, putative (ATG18)	285	149
PF3D7_1459800	1		1	PF3D7_1459800	bax inhibitor 1, putative	286	150
PF3D7_0106300	1		1	PF3D7_0106300	calcium-transporting ATPase (ATP6)	287	151
PF3D7_0709000	1		1	PF3D7_0709000	chloroquine resistance transporter (CRT)	288	152
PF3D7_1236100	1		1	PF3D7_1236100	clustered-asparagine-rich protein	289	153
PF3D7_1429800	1		1	PF3D7_1429800	coatamer beta subunit, putative	290	154
PF3D7_1237700	1		1	PF3D7_1237700	conserved Plasmodium membrane protein, unknown function	291	155
PF3D7_1409400	1		1	PF3D7_1409400	conserved Plasmodium membrane protein, unknown function	292	156
PF3D7_0210900	1		1	PF3D7_0210900	conserved Plasmodium protein, unknown function	293	157
PF3D7_0216700.2	1		1	PF3D7_0216700.2	conserved Plasmodium protein, unknown function	294	158
PF3D7_0315600	1		1	PF3D7_0315600	conserved Plasmodium protein, unknown function	295	159
PF3D7_0617200	1		1	PF3D7_0617200	conserved Plasmodium protein, unknown function	296	160
PF3D7_0710200	1		1	PF3D7_0710200	conserved Plasmodium protein, unknown function	297	161
PF3D7_0721100	1		1	PF3D7_0721100	conserved Plasmodium protein, unknown function	298	162
PF3D7_0813300	1		1	PF3D7_0813300	conserved Plasmodium protein, unknown function	299	163
PF3D7_0813400	1		1	PF3D7_0813400	conserved Plasmodium protein, unknown function	300	164
PF3D7_0912500	1		1	PF3D7_0912500	conserved Plasmodium protein, unknown function	301	165
PF3D7_0925900	1		1	PF3D7_0925900	conserved Plasmodium protein, unknown function	302	166
PF3D7_1002900	1		1	PF3D7_1002900	conserved Plasmodium protein, unknown function	303	167
PF3D7_1036900	1		1	PF3D7_1036900	conserved Plasmodium protein, unknown function	304	168
PF3D7_1105800	1		1	PF3D7_1105800	conserved Plasmodium protein, unknown function	305	169
PF3D7_1123500	1		1	PF3D7_1123500	conserved Plasmodium protein, unknown function	306	170
PF3D7_1323600	1		1	PF3D7_1323600	conserved Plasmodium protein, unknown function	307	171
PF3D7_1366900	1		1	PF3D7_1366900	conserved Plasmodium protein, unknown function	308	172
PF3D7_1369500	1		1	PF3D7_1369500	conserved Plasmodium protein, unknown function	309	173
PF3D7_1445700	1		1	PF3D7_1445700	conserved Plasmodium protein, unknown function	310	174
PF3D7_0904900	1		1	PF3D7_0904900	copper-transporting ATPase (CuTP)	311	175
PF3D7_1115400	1		1	PF3D7_1115400	cysteine proteinase falcipain 3 (FP3)	312	176
PF3D7_0302500	1		1	PF3D7_0302500	cytoadherence linked asexual protein 3.1 (CLAG3.1)	313	177
PF3D7_0523400	1		1	PF3D7_0523400	DnaJ protein, putative	314	178
PF3D7_0919100	1		1	PF3D7_0919100	DnaJ protein, putative	315	179
PF3D7_1413900	1		1	PF3D7_1413900	DnaJ protein, putative	316	180
PF3D7_1035700	1		1	PF3D7_1035700	duffy binding-like merozoite surface protein (DBLMSP)	317	181
PF3D7_1401400	1		1	PF3D7_1401400	early transcribed membrane protein 14.1 (ETRAMP14)	318	182
PF3D7_0532100	1		1	PF3D7_0532100	early transcribed membrane protein 5 (ETRAMP5)	319	183
PF3D7_1302000	1		1	PF3D7_1302000	EMP1-trafficking protein (PTP6)	320	184
PF3D7_1007900	1		1	PF3D7_1007900	eukaryotic translation initiation factor 3 subunit 7, putative	321	185
PF3D7_0517700	1		1	PF3D7_0517700	eukaryotic translation initiation factor, putative	322	186
PF3D7_1360800	1		1	PF3D7_1360800	falcilysin (FLN)	323	187
PF3D7_1116500	1		1	PF3D7_1116500	folate transporter 2 (FT2)	324	188
PF3D7_0316600	1		1	PF3D7_0316600	formate-nitrite transporter, putative	325	189
PF3D7_0423500	1		1	PF3D7_0423500	glideosome associated protein with multiple membrane spans 2 (GAPM2)	326	190
PF3D7_1222700	1		1	PF3D7_1222700	glideosome-associated protein 45 (GAP45)	327	191
PF3D7_1436000	1		1	PF3D7_1436000	glucose-6-phosphate isomerase (GPI)	328	192
PF3D7_0922600	1		1	PF3D7_0922600	glutamine synthetase, putative	329	193
PF3D7_1124700	1		1	PF3D7_1124700	GrpE protein homolog, mitochondrial, putative (MGE1)	330	194
PF3D7_1417500	1		1	PF3D7_1417500	H/ACA ribonucleoprotein complex subunit 4, putative (CBF5)	331	195
PF3D7_1344200	1		1	PF3D7_1344200	heat shock protein 110, putative (HSP110)	332	196
PF3D7_0501100.2	1		1	PF3D7_0501100.2	heat shock protein 40, type II (HSP40)	333	197
PF3D7_1015600	1		1	PF3D7_1015600	heat shock protein 60 (HSP60)	334	198
PF3D7_1134000	1		1	PF3D7_1134000	heat shock protein 70 (HSP70-3)	335	199
PF3D7_1118200	1		1	PF3D7_1118200	heat shock protein 90, putative	336	200
PF3D7_1443900	1		1	PF3D7_1443900	heat shock protein 90, putative (HSP90)	337	201
PF3D7_1108700	1		1	PF3D7_1108700	heat shock protein DnaJ homologue Pfj2	338	202
PF3D7_0204700	1		1	PF3D7_0204700	hexose transporter (HT)	339	203
PF3D7_0817900	1		1	PF3D7_0817900	high mobility group protein B2 (HMGB2)	340	204
PF3D7_1434300	1		1	PF3D7_1434300	Hsp70/Hsp90 organizing protein (HOP)	341	205
PF3D7_0316300.1	1		1	PF3D7_0316300.1	inorganic pyrophosphatase, putative	342	206
PF3D7_1223700	1		1	PF3D7_1223700	integral membrane protein, putative	343	207
PF3D7_1345700	1		1	PF3D7_1345700	isocitrate dehydrogenase (NADP), mitochondrial precursor (IDH)	344	208
PF3D7_0812400	1		1	PF3D7_0812400	karyopherin alpha (KARalpha)	345	209
PF3D7_0202000	1		1	PF3D7_0202000	knob-associated histidine-rich protein (KAHRP)	346	210
PF3D7_0303700	1		1	PF3D7_0303700	lipoamide acyltransferase component of branched-chain alpha-keto acid dehydrogenase complex (BCKDH-E2)	347	211
PF3D7_0220000	1		1	PF3D7_0220000	liver stage antigen 3 (LSA3)	348	212
PF3D7_1446200	1		1	PF3D7_1446200	M17 leucyl aminopeptidase (LAP)	349	213
PF3D7_1311800	1		1	PF3D7_1311800	M1-family alanyl aminopeptidase (M1AAP)	350	214
PF3D7_0206800	1		1	PF3D7_0206800	merozoite surface protein 2 (MSP2)	351	215
PF3D7_1035400	1		1	PF3D7_1035400	merozoite surface protein 3 (MSP3)	352	216
PF3D7_1434800	1		1	PF3D7_1434800	mitochondrial acidic protein MAM33, putative	353	217
PF3D7_0523100	1		1	PF3D7_0523100	mitochondrial processing peptidase alpha subunit, putative	354	218
PF3D7_1334800	1		1	PF3D7_1334800	MSP7-like protein (MSRP2)	355	219
PF3D7_0523000	1		1	PF3D7_0523000	multidrug resistance protein (MDR1)	356	220
PF3D7_1447900	1		1	PF3D7_1447900	multidrug resistance protein 2 (heavy metal transport family) (MDR2)	357	221
PF3D7_1416500	1		1	PF3D7_1416500	NADP-specific glutamate dehydrogenase (GDH1)	358	222
PF3D7_1028400	1		1	PF3D7_1028400	nucleolar preribosomal assembly protein, putative	359	223
PF3D7_0103200	1		1	PF3D7_0103200	nucleoside transporter 4 (NT4)	360	224
PF3D7_0614300	1		1	PF3D7_0614300	organic anion transporter	361	225
PF3D7_0608800	1		1	PF3D7_0608800	ornithine aminotransferase (OAT)	362	226
PF3D7_1250100	1		1	PF3D7_1250100	osmiophilic body protein (G377)	363	227
PF3D7_1129100	1		1	PF3D7_1129100	parasitophorous vacuolar protein 1 (PV1)	364	228
PF3D7_1115600	1		1	PF3D7_1115600	peptidyl-prolyl cis-trans isomerase (CYP19B)	365	229
PF3D7_0324100	1		1	PF3D7_0324100	Pfmc-2TM Maurer's cleft two transmembrane protein (MC-2TM)	366	230
PF3D7_1464600	1		1	PF3D7_1464600	phosphatase, putative	367	231
PF3D7_1343000	1		1	PF3D7_1343000	phosphoethanolamine N-methyltransferase (PMT)	368	232
PF3D7_1120100	1		1	PF3D7_1120100	phosphoglycerate mutase, putative (PGM1)	369	233
PF3D7_1407900	1		1	PF3D7_1407900	plasmepsin I (PMI)	370	234
PF3D7_1408100	1		1	PF3D7_1408100	plasmepsin III,histo-aspartic protease (HAP)	371	235
PF3D7_1301700	1		1	PF3D7_1301700	Plasmodium exported protein (hyp8), unknown function (GEXP07)	372	236
PF3D7_1201000	1		1	PF3D7_1201000	Plasmodium exported protein (PHISTb), unknown function	373	237
PF3D7_0401800	1		1	PF3D7_0401800	Plasmodium exported protein (PHISTb), unknown function (PfD80)	374	238
PF3D7_0801000	1		1	PF3D7_0801000	Plasmodium exported protein (PHISTc), unknown function	375	239
PF3D7_0301700	1		1	PF3D7_0301700	Plasmodium exported protein, unknown function	376	240
PF3D7_0831400	1		1	PF3D7_0831400	Plasmodium exported protein, unknown function	377	241
PF3D7_1353100	1		1	PF3D7_1353100	Plasmodium exported protein, unknown function	378	242
PF3D7_0308600	1		1	PF3D7_0308600	pre-mRNA-processing factor 19, putative (PRPF19)	379	243
PF3D7_1312700	1		1	PF3D7_1312700	probable protein, unknown function	380	244
PF3D7_0317000	1		1	PF3D7_0317000	proteasome subunit alpha type-3, putative	381	245
PF3D7_0931800	1		1	PF3D7_0931800	proteasome subunit beta type-6, putative	382	246
PF3D7_0827900	1		1	PF3D7_0827900	protein disulfide isomerase (PDI8)	383	247
PF3D7_1127000	1		1	PF3D7_1127000	protein phosphatase, putative	384	248
PF3D7_0821800	1		1	PF3D7_0821800	protein transport protein SEC61 subunit beta (Sec61-beta)	385	249
PF3D7_0513300	1		1	PF3D7_0513300	purine nucleoside phosphorylase (PNP)	386	250
PF3D7_0621200	1		1	PF3D7_0621200	pyridoxine biosynthesis protein PDX1 (PDX1)	387	251
PF3D7_0626800	1		1	PF3D7_0626800	pyruvate kinase (PyrK)	388	252
PF3D7_1037100	1		1	PF3D7_1037100	pyruvate kinase 2 (PyKII)	389	253
PF3D7_1320600	1		1	PF3D7_1320600	ras-related protein Rab-11A (RAB11a)	390	254
PF3D7_0512600	1		1	PF3D7_0512600	ras-related protein Rab-1B (RAB1b)	391	255
PF3D7_0106800	1		1	PF3D7_0106800	ras-related protein Rab-5C (RAB5c)	392	256
PF3D7_0903200	1		1	PF3D7_0903200	ras-related protein RAB7 (RAB7)	393	257
PF3D7_0218000	1		1	PF3D7_0218000	replication factor C subunit 2, putative	394	258
PF3D7_1114100.2	1		1	PF3D7_1114100.2	rhomboid protease ROM1 (ROM1)	395	259
PF3D7_0707300	1		1	PF3D7_0707300	rhoptry-associated membrane antigen (RAMA)	396	260
PF3D7_0935900	1		1	PF3D7_0935900	ring-exported protein 1 (REX1)	397	261
PF3D7_0936000	1		1	PF3D7_0936000	ring-exported protein 2 (REX2)	398	262
PF3D7_0102200	1		1	PF3D7_0102200	ring-infected erythrocyte surface antigen (RESA)	399	263
PF3D7_1409800	1		1	PF3D7_1409800	RNA binding protein Bruno, putative (HoBo)	400	264
PF3D7_1415300	1		1	PF3D7_1415300	RNA-binding protein Nova-1, putative	401	265
PF3D7_0823200	1		1	PF3D7_0823200	RNA-binding protein, putative	402	266
PF3D7_0923900	1		1	PF3D7_0923900	RNA-binding protein, putative	403	267
PF3D7_1002400.2	1		1	PF3D7_1002400.2	RNA-binding protein, putative	404	268
PF3D7_1006800	1		1	PF3D7_1006800	RNA-binding protein, putative	405	269
PF3D7_0520900	1		1	PF3D7_0520900	S-adenosyl-L-homocysteine hydrolase (SAHH)	406	270
PF3D7_0922200	1		1	PF3D7_0922200	S-adenosylmethionine synthetase (SAMS)	407	271
PF3D7_1035200	1		1	PF3D7_1035200	S-antigen	408	272
PF3D7_1235600	1		1	PF3D7_1235600	serine hydroxymethyltransferase (SHMT)	409	273
PF3D7_0207700	1		1	PF3D7_0207700	serine repeat antigen 4 (SERA4)	410	274
PF3D7_1022400	1		1	PF3D7_1022400	serine/arginine-rich splicing factor 4 (SRSF4)	411	275
PF3D7_1016400	1		1	PF3D7_1016400	serine/threonine protein kinase, FIKK family (FIKK10.1)	412	276
PF3D7_0501300	1		1	PF3D7_0501300	skeleton-binding protein 1 (SBP1)	413	277
PF3D7_1304500	1		1	PF3D7_1304500	small heat shock protein, putative	414	278
PF3D7_1451900	1		1	PF3D7_1451900	small subunit rRNA processing factor, putative	415	279
PF3D7_0509000	1		1	PF3D7_0509000	SNAP protein (soluble N-ethylmaleimide-sensitive factor attachment protein), putative	416	280
PF3D7_1451800	1		1	PF3D7_1451800	sortilin, putative	417	281
PF3D7_0608310	1		1	PF3D7_0608310	sorting assembly machinery 50 kDa subunit, putative (SAM50)	418	282
PF3D7_1129000	1		1	PF3D7_1129000	spermidine synthase (SpdSyn)	419	283
PF3D7_0104200	1		1	PF3D7_0104200	StAR-related lipid transfer protein	420	284
PF3D7_1108500	1		1	PF3D7_1108500	succinyl-CoA synthetase alpha subunit, putative	421	285
PF3D7_1420700	1		1	PF3D7_1420700	surface protein P113 (P113)	422	286
PF3D7_1229500	1		1	PF3D7_1229500	T-complex protein 1, gamma subunit, putative	423	287
PF3D7_0308200	1		1	PF3D7_0308200	TCP-1/cpn60 chaperonin family, putative	424	288
PF3D7_1357800	1		1	PF3D7_1357800	TCP-1/cpn60 chaperonin family, putative	425	289
PF3D7_1318800	1		1	PF3D7_1318800	translocation protein SEC63 (SEC63)	426	290
PF3D7_0914700	1		1	PF3D7_0914700	transporter, putative	427	291
PF3D7_1311900	1		1	PF3D7_1311900	vacuolar ATP synthase subunit a (vapA)	428	292
PF3D7_1341900	1		1	PF3D7_1341900	vacuolar ATP synthase subunit d, putative	429	293
PF3D7_0934500	1		1	PF3D7_0934500	vacuolar ATP synthase subunit e, putative	430	294
PF3D7_1306600	1		1	PF3D7_1306600	vacuolar ATP synthase subunit h, putative	431	295
PF3D7_0806800	1		1	PF3D7_0806800	vacuolar proton translocating ATPase subunit A, putative	432	296
PF3D7_1439800	1		1	PF3D7_1439800	vesicle-associated membrane protein, putative	433	297
PF3D7_1456800	1		1	PF3D7_1456800	V-type H(+)-translocating pyrophosphatase, putative (VP1)	434	298
