# Supplementary material for: Identification of Plasmodium falciparum nuclear proteins by mass spectrometry and proposed protein annotation
Source: PLoS One. 2018 Oct 31;13(10):e0205596. doi: 10.1371/journal.pone.0205596 (PMC6209197; doi:10.1371/journal.pone.0205596)
Supplement: S3 Fig — (XLSX) [file pone.0205596.s003.xlsx]

## Sheet: WE-F&E.PIE
ID	NE2 E.PIE	NE2 F.PIE	NE2 WE	Total	ID	Protein Description		Total	E.PIE	F.PIE	WE
PF3D7_0114100	1	1	1	3	PF3D7_0114100	Pfmc-2TM Maurer's cleft two transmembrane protein (MC-2TM)		1	1	1	1
PF3D7_0818200	1	1	1	3	PF3D7_0818200	14-3-3 protein (14-3-3I)		2	2	2	2
PF3D7_0317600	1	1	1	3	PF3D7_0317600	40S ribosomal protein S11, putative (RPS11)		3	3	3	3
PF3D7_0316800	1	1	1	3	PF3D7_0316800	40S ribosomal protein S15A, putative		4	4	4	4
PF3D7_0813900	1	1	1	3	PF3D7_0813900	40S ribosomal protein S16, putative		5	5	5	5
PF3D7_1242700	1	1	1	3	PF3D7_1242700	40S ribosomal protein S17, putative		6	6	6	6
PF3D7_1126200	1	1	1	3	PF3D7_1126200	40S ribosomal protein S18, putative		7	7	7	7
PF3D7_1317800	1	1	1	3	PF3D7_1317800	40S ribosomal protein S19 (RPS19)		8	8	8	8
PF3D7_1026800	1	1	1	3	PF3D7_1026800	40S ribosomal protein S2 (RPS2)		9	9	9	9
PF3D7_1003500	1	1	1	3	PF3D7_1003500	40S ribosomal protein S20e, putative		10	10	10	10
PF3D7_1144000	1	1	1	3	PF3D7_1144000	40S ribosomal protein S21 (RPS21)		11	11	11	11
PF3D7_0519400	1	1	1	3	PF3D7_0519400	40S ribosomal protein S24 (RPS24)		12	12	12	12
PF3D7_1421200	1	1	1	3	PF3D7_1421200	40S ribosomal protein S25 (RPS25)		13	13	13	13
PF3D7_1461300	1	1	1	3	PF3D7_1461300	40S ribosomal protein S28e, putative		14	14	14	14
PF3D7_1465900	1	1	1	3	PF3D7_1465900	40S ribosomal protein S3		15	15	15	15
PF3D7_1105400	1	1	1	3	PF3D7_1105400	40S ribosomal protein S4, putative		16	16	16	16
PF3D7_1447000	1	1	1	3	PF3D7_1447000	40S ribosomal protein S5		17	17	17	17
PF3D7_0721600	1	1	1	3	PF3D7_0721600	40S ribosomal protein S5, putative		18	18	18	18
PF3D7_1302800	1	1	1	3	PF3D7_1302800	40S ribosomal protein S7, putative		19	19	19	19
PF3D7_1408600	1	1	1	3	PF3D7_1408600	40S ribosomal protein S8e, putative		20	20	20	20
PF3D7_0520000	1	1	1	3	PF3D7_0520000	40S ribosomal protein S9, putative		21	21	21	21
PF3D7_1232100	1	1	1	3	PF3D7_1232100	60 kDa chaperonin (CPN60)		22	22	22	22
PF3D7_1103100	1	1	1	3	PF3D7_1103100	60S acidic ribosomal protein P1, putative (RPP1)		23	23	23	23
PF3D7_1441200	1	1	1	3	PF3D7_1441200	60S ribosomal protein L1, putative		24	24	24	24
PF3D7_1414300	1	1	1	3	PF3D7_1414300	60S ribosomal protein L10, putative		25	25	25	25
PF3D7_0719600	1	1	1	3	PF3D7_0719600	60S ribosomal protein L11a, putative		26	26	26	26
PF3D7_0517000	1	1	1	3	PF3D7_0517000	60S ribosomal protein L12, putative		27	27	27	27
PF3D7_1004000	1	1	1	3	PF3D7_1004000	60S ribosomal protein L13, putative		28	28	28	28
PF3D7_0814000	1	1	1	3	PF3D7_0814000	60S ribosomal protein L13-2, putative		29	29	29	29
PF3D7_1431700	1	1	1	3	PF3D7_1431700	60S ribosomal protein L14, putative		30	30	30	30
PF3D7_0415900	1	1	1	3	PF3D7_0415900	60S ribosomal protein L15, putative		31	31	31	31
PF3D7_1351400	1	1	1	3	PF3D7_1351400	60S ribosomal protein L17, putative		32	32	32	32
PF3D7_1341200	1	1	1	3	PF3D7_1341200	60S ribosomal protein L18, putative		33	33	33	33
PF3D7_1341300	1	1	1	3	PF3D7_1341300	60S ribosomal protein L18-2, putative		34	34	34	34
PF3D7_0614500	1	1	1	3	PF3D7_0614500	60S ribosomal protein L19 (RPL19)		35	35	35	35
PF3D7_0516900	1	1	1	3	PF3D7_0516900	60S ribosomal protein L2 (RPL2)		36	36	36	36
PF3D7_1426000	1	1	1	3	PF3D7_1426000	60S ribosomal protein L21 (RPL21)		37	37	37	37
PF3D7_0821700	1	1	1	3	PF3D7_0821700	60S ribosomal protein L22, putative		38	38	38	38
PF3D7_1323400	1	1	1	3	PF3D7_1323400	60S ribosomal protein L23 (RPL23)		39	39	39	39
PF3D7_1331800	1	1	1	3	PF3D7_1331800	60S ribosomal protein L23, putative		40	40	40	40
PF3D7_1309100	1	1	1	3	PF3D7_1309100	60S ribosomal protein L24, putative		41	41	41	41
PF3D7_1460700	1	1	1	3	PF3D7_1460700	60S ribosomal protein L27 (RPL27)		42	42	42	42
PF3D7_0618300	1	1	1	3	PF3D7_0618300	60S ribosomal protein L27a, putative		43	43	43	43
PF3D7_1019400	1	1	1	3	PF3D7_1019400	60S ribosomal protein L30e, putative		44	44	44	44
PF3D7_0503800	1	1	1	3	PF3D7_0503800	60S ribosomal protein L31 (RPL31)		45	45	45	45
PF3D7_0903900	1	1	1	3	PF3D7_0903900	60S ribosomal protein L32 (RPL32)		46	46	46	46
PF3D7_1142600	1	1	1	3	PF3D7_1142600	60S ribosomal protein L35ae, putative		47	47	47	47
PF3D7_1130100	1	1	1	3	PF3D7_1130100	60S ribosomal protein L38 (RPL38)		48	48	48	48
PF3D7_0307200	1	1	1	3	PF3D7_0307200	60S ribosomal protein L7, putative		49	49	49	49
PF3D7_1424400	1	1	1	3	PF3D7_1424400	60S ribosomal protein L7-3, putative		50	50	50	50
PF3D7_0915400	1	1	1	3	PF3D7_0915400	6-phosphofructokinase (PFK9)		51	51	51	51
PF3D7_1246200	1	1	1	3	PF3D7_1246200	actin I (ACT1)		52	52	52	52
PF3D7_0903700	1	1	1	3	PF3D7_0903700	alpha tubulin 1		53	53	53	53
PF3D7_1238100	1	1	1	3	PF3D7_1238100	calcyclin binding protein, putative		54	54	54	54
PF3D7_1434200	1	1	1	3	PF3D7_1434200	calmodulin (CAM)		55	55	55	55
PF3D7_0619400	1	1	1	3	PF3D7_0619400	cell division cycle protein 48 homologue, putative		56	56	56	56
PF3D7_1121600	1	1	1	3	PF3D7_1121600	circumsporozoite-related antigen,exported protein 1 (EXP1)		57	57	57	57
PF3D7_1236100	1	1	1	3	PF3D7_1236100	clustered-asparagine-rich protein		58	58	58	58
PF3D7_1237700	1	1	1	3	PF3D7_1237700	conserved Plasmodium membrane protein, unknown function		59	59	59	59
PF3D7_0617200	1	1	1	3	PF3D7_0617200	conserved Plasmodium protein, unknown function		60	60	60	60
PF3D7_0618200	1	1	1	3	PF3D7_0618200	conserved Plasmodium protein, unknown function		61	61	61	61
PF3D7_0813300	1	1	1	3	PF3D7_0813300	conserved Plasmodium protein, unknown function		62	62	62	62
PF3D7_0912500	1	1	1	3	PF3D7_0912500	conserved Plasmodium protein, unknown function		63	63	63	63
PF3D7_1317400	1	1	1	3	PF3D7_1317400	conserved Plasmodium protein, unknown function		64	64	64	64
PF3D7_1361800	1	1	1	3	PF3D7_1361800	conserved Plasmodium protein, unknown function		65	65	65	65
PF3D7_1366900	1	1	1	3	PF3D7_1366900	conserved Plasmodium protein, unknown function		66	66	66	66
PF3D7_1468100	1	1	1	3	PF3D7_1468100	conserved Plasmodium protein, unknown function		67	67	67	67
PF3D7_1104400	1	1	1	3	PF3D7_1104400	conserved protein, unknown function		68	68	68	68
PF3D7_1427900	1	1	1	3	PF3D7_1427900	conserved protein, unknown function		69	69	69	69
PF3D7_0935800	1	1	1	3	PF3D7_0935800	cytoadherence linked asexual protein 9 (CLAG9)		70	70	70	70
PF3D7_0814200	1	1	1	3	PF3D7_0814200	DNA/RNA-binding protein Alba 1 (ALBA1)		71	71	71	71
PF3D7_1346300	1	1	1	3	PF3D7_1346300	DNA/RNA-binding protein Alba 2 (ALBA2)		72	72	72	72
PF3D7_1006200	1	1	1	3	PF3D7_1006200	DNA/RNA-binding protein Alba 3 (ALBA3)		73	73	73	73
PF3D7_1347500	1	1	1	3	PF3D7_1347500	DNA/RNA-binding protein Alba 4 (ALBA4)		74	74	74	74
PF3D7_1145400	1	1	1	3	PF3D7_1145400	dynamin-like protein (DYN1)		75	75	75	75
PF3D7_1033200	1	1	1	3	PF3D7_1033200	early transcribed membrane protein 10.2 (ETRAMP10.2)		76	76	76	76
PF3D7_0913200	1	1	1	3	PF3D7_0913200	elongation factor 1-beta (EF-1beta)		77	77	77	77
PF3D7_0730900	1	1	1	3	PF3D7_0730900	EMP1-trafficking protein (PTP4)		78	78	78	78
PF3D7_1108600	1	1	1	3	PF3D7_1108600	endoplasmic reticulum-resident calcium binding protein (ERC)		79	79	79	79
PF3D7_1222300	1	1	1	3	PF3D7_1222300	endoplasmin, putative (GRP94)		80	80	80	80
PF3D7_0703500	1	1	1	3	PF3D7_0703500	erythrocyte membrane-associated antigen		81	81	81	81
PF3D7_1410600	1	1	1	3	PF3D7_1410600	eukaryotic translation initiation factor 2 gamma subunit, putative		82	82	82	82
PF3D7_0716800	1	1	1	3	PF3D7_0716800	eukaryotic translation initiation factor 3 37.28 kDa subunit, putative		83	83	83	83
PF3D7_0815600	1	1	1	3	PF3D7_0815600	eukaryotic translation initiation factor, putative		84	84	84	84
PF3D7_1471100	1	1	1	3	PF3D7_1471100	exported protein 2 (EXP2)		85	85	85	85
PF3D7_1444800	1	1	1	3	PF3D7_1444800	fructose-bisphosphate aldolase (FBPA)		86	86	86	86
PF3D7_1462800	1	1	1	3	PF3D7_1462800	glyceraldehyde-3-phosphate dehydrogenase (GAPDH)		87	87	87	87
PF3D7_1016300	1	1	1	3	PF3D7_1016300	glycophorin binding protein (GBP)		88	88	88	88
PF3D7_1117700	1	1	1	3	PF3D7_1117700	GTP-binding nuclear protein RAN/TC4 (RAN)		89	89	89	89
PF3D7_0213100	1	1	1	3	PF3D7_0213100	heat shock protein 40, putative		90	90	90	90
PF3D7_1220900	1	1	1	3	PF3D7_1220900	heterochromatin protein 1 (HP1)		91	91	91	91
PF3D7_1202900	1	1	1	3	PF3D7_1202900	high mobility group protein B1 (HMGB1)		92	92	92	92
PF3D7_0817900	1	1	1	3	PF3D7_0817900	high mobility group protein B2 (HMGB2)		93	93	93	93
PF3D7_0929400	1	1	1	3	PF3D7_0929400	high molecular weight rhoptry protein 2 (RhopH2)		94	94	94	94
PF3D7_0905400	1	1	1	3	PF3D7_0905400	high molecular weight rhoptry protein 3 (RhopH3)		95	95	95	95
PF3D7_0617800	1	1	1	3	PF3D7_0617800	histone H2A (H2A)		96	96	96	96
PF3D7_0320900	1	1	1	3	PF3D7_0320900	histone H2A variant, putative (H2A.Z)		97	97	97	97
PF3D7_1105100	1	1	1	3	PF3D7_1105100	histone H2B (H2B)		98	98	98	98
PF3D7_0714000	1	1	1	3	PF3D7_0714000	histone H2B variant (H2B.Z)		99	99	99	99
PF3D7_0527500	1	1	1	3	PF3D7_0527500	Hsc70-interacting protein (HIP)		100	100	100	100
PF3D7_1437900	1	1	1	3	PF3D7_1437900	HSP40, subfamily A, putative		101	101	101	101
PF3D7_1324900	1	1	1	3	PF3D7_1324900	L-lactate dehydrogenase (LDH)		102	102	102	102
PF3D7_0532400	1	1	1	3	PF3D7_0532400	lysine-rich membrane-associated PHISTb protein (LyMP)		103	103	103	103
PF3D7_0932300	1	1	1	3	PF3D7_0932300	M18 aspartyl aminopeptidase (M18AAP)		104	104	104	104
PF3D7_1353200	1	1	1	3	PF3D7_1353200	membrane associated histidine-rich protein (MAHRP2)		105	105	105	105
PF3D7_0930300	1	1	1	3	PF3D7_0930300	merozoite surface protein 1 (MSP1)		106	106	106	106
PF3D7_0206800	1	1	1	3	PF3D7_0206800	merozoite surface protein 2 (MSP2)		107	107	107	107
PF3D7_1228600	1	1	1	3	PF3D7_1228600	merozoite surface protein 9 (MSP9)		108	108	108	108
PF3D7_1128200	1	1	1	3	PF3D7_1128200	multiprotein bridging factor type 1, putative (MBF1)		109	109	109	109
PF3D7_1203700	1	1	1	3	PF3D7_1203700	nucleosome assembly protein (NAPL)		110	110	110	110
PF3D7_0919000	1	1	1	3	PF3D7_0919000	nucleosome assembly protein (NAPS)		111	111	111	111
PF3D7_0501200	1	1	1	3	PF3D7_0501200	parasite-infected erythrocyte surface protein (PIESP2)		112	112	112	112
PF3D7_1129100	1	1	1	3	PF3D7_1129100	parasitophorous vacuolar protein 1 (PV1)		113	113	113	113
PF3D7_1027300	1	1	1	3	PF3D7_1027300	peroxiredoxin (nPrx)		114	114	114	114
PF3D7_1325100	1	1	1	3	PF3D7_1325100	phosphoribosylpyrophosphate synthetase		115	115	115	115
PF3D7_1407800	1	1	1	3	PF3D7_1407800	plasmepsin IV (PM4)		116	116	116	116
PF3D7_0402000	1	1	1	3	PF3D7_0402000	Plasmodium exported protein (PHISTa), unknown function		117	117	117	117
PF3D7_0424600	1	1	1	3	PF3D7_0424600	Plasmodium exported protein (PHISTb), unknown function		118	118	118	118
PF3D7_1201000	1	1	1	3	PF3D7_1201000	Plasmodium exported protein (PHISTb), unknown function		119	119	119	119
PF3D7_0936800	1	1	1	3	PF3D7_0936800	Plasmodium exported protein (PHISTc), unknown function		120	120	120	120
PF3D7_1011800	1	1	1	3	PF3D7_1011800	PRE-binding protein (PREBP)		121	121	121	121
PF3D7_0517300	1	1	1	3	PF3D7_0517300	pre-mRNA-splicing factor (SR1)		122	122	122	122
PF3D7_0932200	1	1	1	3	PF3D7_0932200	profilin, putative (PFN)		123	123	123	123
PF3D7_1361900	1	1	1	3	PF3D7_1361900	proliferating cell nuclear antigen (PCNA)		124	124	124	124
PF3D7_0827900	1	1	1	3	PF3D7_0827900	protein disulfide isomerase (PDI8)		125	125	125	125
PF3D7_0621200	1	1	1	3	PF3D7_0621200	pyridoxine biosynthesis protein PDX1 (PDX1)		126	126	126	126
PF3D7_0826700	1	1	1	3	PF3D7_0826700	receptor for activated c kinase (RACK)		127	127	127	127
PF3D7_1252100	1	1	1	3	PF3D7_1252100	rhoptry neck protein 3 (RON3)		128	128	128	128
PF3D7_0707300	1	1	1	3	PF3D7_0707300	rhoptry-associated membrane antigen (RAMA)		129	129	129	129
PF3D7_1410400	1	1	1	3	PF3D7_1410400	rhoptry-associated protein 1 (RAP1)		130	130	130	130
PF3D7_0501600	1	1	1	3	PF3D7_0501600	rhoptry-associated protein 2 (RAP2)		131	131	131	131
PF3D7_0501500	1	1	1	3	PF3D7_0501500	rhoptry-associated protein 3 (RAP3)		132	132	132	132
PF3D7_0219400.2	1	1	1	3	PF3D7_0219400.2	ribosome associated membrane protein RAMP4, putative		133	133	133	133
PF3D7_1409800	1	1	1	3	PF3D7_1409800	RNA binding protein Bruno, putative (HoBo)		134	134	134	134
PF3D7_0823200	1	1	1	3	PF3D7_0823200	RNA-binding protein, putative		135	135	135	135
PF3D7_0923900	1	1	1	3	PF3D7_0923900	RNA-binding protein, putative		136	136	136	136
PF3D7_1006800	1	1	1	3	PF3D7_1006800	RNA-binding protein, putative		137	137	137	137
PF3D7_0207600	1	1	1	3	PF3D7_0207600	serine repeat antigen 5 (SERA5)		138	138	138	138
PF3D7_0207500	1	1	1	3	PF3D7_0207500	serine repeat antigen 6 (SERA6)		139	139	139	139
PF3D7_0406200	1	1	1	3	PF3D7_0406200	sexual stage-specific protein precursor (Pfs16)		140	140	140	140
PF3D7_1450100	1	1	1	3	PF3D7_1450100	signal recognition particle subunit SRP54 (SRP54)		141	141	141	141
PF3D7_0501300	1	1	1	3	PF3D7_0501300	skeleton-binding protein 1 (SBP1)		142	142	142	142
PF3D7_1123900	1	1	1	3	PF3D7_1123900	splicing factor, putative		143	143	143	143
PF3D7_0201300	1	1	1	3	PF3D7_0201300	stevor,PIR protein		144	144	144	144
PF3D7_1132200	1	1	1	3	PF3D7_1132200	TCP-1/cpn60 chaperonin family, putative		145	145	145	145
PF3D7_1352500	1	1	1	3	PF3D7_1352500	thioredoxin-related protein, putative		146	146	146	146
PF3D7_1243600	1	1	1	3	PF3D7_1243600	translation initiation factor SUI1, putative		147	147	147	147
PF3D7_1436300	1	1	1	3	PF3D7_1436300	translocon component PTEX150 (PTEX150)		148	148	148	148
PF3D7_1008700	1	1	1	3	PF3D7_1008700	tubulin beta chain		149	149	149	149
PF3D7_1365900	1	1	1	3	PF3D7_1365900	ubiquitin-60S ribosomal protein L40		150	150	150	150
PF3D7_1311900	1	1	1	3	PF3D7_1311900	vacuolar ATP synthase subunit a (vapA)		151	151	151	151
PF3D7_0406100	1	1	1	3	PF3D7_0406100	vacuolar ATP synthase subunit b		152	152	152	152
PF3D7_0934500	1	1	1	3	PF3D7_0934500	vacuolar ATP synthase subunit e, putative		153	153	153	153
PF3D7_0202500	1	1		2	PF3D7_0202500	early transcribed membrane protein 2 (ETRAMP2)		154	154	154
PF3D7_0312800	1	1		2	PF3D7_0312800	60S ribosomal protein L26, putative		155	155	155
PF3D7_0731600	1	1		2	PF3D7_0731600	acyl-CoA synthetase (ACS5)		156	156	156
PF3D7_0211800	1	1		2	PF3D7_0211800	asparagine--tRNA ligase (AsnRS)		157	157	157
PF3D7_0608700	1	1		2	PF3D7_0608700	chaperone, putative		158	158	158
PF3D7_1120000	1	1		2	PF3D7_1120000	conserved Plasmodium protein, unknown function		159	159	159
PF3D7_1140200	1	1		2	PF3D7_1140200	conserved Plasmodium protein, unknown function		160	160	160
PF3D7_1441100	1	1		2	PF3D7_1441100	conserved Plasmodium protein, unknown function		161	161	161
PF3D7_1015900	1	1		2	PF3D7_1015900	enolase (ENO)		162	162	162
PF3D7_0610400	1	1		2	PF3D7_0610400	histone H3 (H3)		163	163	163
PF3D7_0524000	1	1		2	PF3D7_0524000	karyopherin beta (KASbeta)		164	164	164
PF3D7_0501000	1	1		2	PF3D7_0501000	Plasmodium exported protein, unknown function		165	165	165
PF3D7_1229500	1	1		2	PF3D7_1229500	T-complex protein 1, gamma subunit, putative		166	166	166
PF3D7_1323200	1	1		2	PF3D7_1323200	vacuolar ATP synthase subunit g, putative		167	167	167
PF3D7_0516200	1		1	2	PF3D7_0516200	40S ribosomal protein S11		168	168		154
PF3D7_0307100	1		1	2	PF3D7_0307100	40S ribosomal protein S12, putative		169	169		155
PF3D7_1358800	1		1	2	PF3D7_1358800	40S ribosomal protein S15 (RPS15)		170	170		156
PF3D7_0422400	1		1	2	PF3D7_0422400	40S ribosomal protein S19 (RPS19)		171	171		157
PF3D7_1308300	1		1	2	PF3D7_1308300	40S ribosomal protein S27 (RPS27)		172	172		158
PF3D7_0322900	1		1	2	PF3D7_0322900	40S ribosomal protein S3A, putative		173	173		159
PF3D7_1342000	1		1	2	PF3D7_1342000	40S ribosomal protein S6		174	174		160
PF3D7_0309600	1		1	2	PF3D7_0309600	60S acidic ribosomal protein P2 (PfP2)		175	175		161
PF3D7_1142500	1		1	2	PF3D7_1142500	60S ribosomal protein L28 (RPL28)		176	176		162
PF3D7_1027800	1		1	2	PF3D7_1027800	60S ribosomal protein L3 (RPL3)		177	177		163
PF3D7_0507100	1		1	2	PF3D7_0507100	60S ribosomal protein L4 (RPL4)		178	178		164
PF3D7_1424100	1		1	2	PF3D7_1424100	60S ribosomal protein L5, putative		179	179		165
PF3D7_1130200	1		1	2	PF3D7_1130200	60S ribosomal protein P0 (PfP0)		180	180		166
PF3D7_1149000	1		1	2	PF3D7_1149000	antigen 332, DBL-like protein (Pf332)		181	181		167
PF3D7_0210900	1		1	2	PF3D7_0210900	conserved Plasmodium protein, unknown function		182	182		168
PF3D7_0601900	1		1	2	PF3D7_0601900	conserved Plasmodium protein, unknown function		183	183		169
PF3D7_1036900	1		1	2	PF3D7_1036900	conserved Plasmodium protein, unknown function		184	184		170
PF3D7_0302500	1		1	2	PF3D7_0302500	cytoadherence linked asexual protein 3.1 (CLAG3.1)		185	185		171
PF3D7_0629200	1		1	2	PF3D7_0629200	DnaJ protein, putative		186	186		172
PF3D7_1357000	1		1	2	PF3D7_1357000	elongation factor 1-alpha		187	187		173
PF3D7_1338300	1		1	2	PF3D7_1338300	elongation factor 1-gamma, putative		188	188		174
PF3D7_1451100	1		1	2	PF3D7_1451100	elongation factor 2		189	189		175
PF3D7_1468700	1		1	2	PF3D7_1468700	eukaryotic initiation factor 4A (eIF4A)		190	190		176
PF3D7_1312900	1		1	2	PF3D7_1312900	eukaryotic translation initation factor 4 gamma, putative (EIF4G)		191	191		177
PF3D7_1212700	1		1	2	PF3D7_1212700	eukaryotic translation initiation factor 3 subunit 10, putative		192	192		178
PF3D7_1204300	1		1	2	PF3D7_1204300	eukaryotic translation initiation factor 5A (EIF5A)		193	193		179
PF3D7_0818900	1		1	2	PF3D7_0818900	heat shock protein 70 (HSP70)		194	194		180
PF3D7_0917900	1		1	2	PF3D7_0917900	heat shock protein 70 (HSP70-2)		195	195		181
PF3D7_0831700	1		1	2	PF3D7_0831700	heat shock protein 70 (HSP70-x)		196	196		182
PF3D7_0708400	1		1	2	PF3D7_0708400	heat shock protein 90 (HSP90)		197	197		183
PF3D7_1108700	1		1	2	PF3D7_1108700	heat shock protein DnaJ homologue Pfj2		198	198		184
PF3D7_0617900	1		1	2	PF3D7_0617900	histone H3 variant, putative (H3.3)		199	199		185
PF3D7_1105000	1		1	2	PF3D7_1105000	histone H4 (H4)		200	200		186
PF3D7_0202000	1		1	2	PF3D7_0202000	knob-associated histidine-rich protein (KAHRP)		201	201		187
PF3D7_0500800	1		1	2	PF3D7_0500800	mature parasite-infected erythrocyte surface antigen,erythrocyte membrane protein 2 (MESA)		202	202		188
PF3D7_0523000	1		1	2	PF3D7_0523000	multidrug resistance protein (MDR1)		203	203		189
PF3D7_0532300	1		1	2	PF3D7_0532300	Plasmodium exported protein (PHISTb), unknown function		204	204		190
PF3D7_0401800	1		1	2	PF3D7_0401800	Plasmodium exported protein (PHISTb), unknown function (PfD80)		205	205		191
PF3D7_0702500	1		1	2	PF3D7_0702500	Plasmodium exported protein, unknown function		206	206		192
PF3D7_1224300	1		1	2	PF3D7_1224300	polyadenylate-binding protein, putative (PABP)		207	207		193
PF3D7_1428300	1		1	2	PF3D7_1428300	proliferation-associated protein 2g4, putative		208	208		194
PF3D7_0803800	1		1	2	PF3D7_0803800	proteasome subunit beta type-4		209	209		195
PF3D7_0711500	1		1	2	PF3D7_0711500	regulator of chromosome condensation, putative		210	210		196
PF3D7_1109900	1			1	PF3D7_1109900	60S ribosomal protein L36 (RPL36)		211	211	1
PF3D7_0305600	1			1	PF3D7_0305600	AP endonuclease (DNA-[apurinic or apyrimidinic site] lyase),(DNA repair apioplast )		212	212	2
PF3D7_0209800	1			1	PF3D7_0209800	ATP-dependent RNA helicase UAP56 (UAP56) (mRNA processing)		213	213	3
PF3D7_1342400	1			1	PF3D7_1342400	casein kinase II beta chain (CK2beta2)		214	214	4
PF3D7_1023900	1			1	PF3D7_1023900	chromodomain-helicase-DNA-binding protein 1 homolog (CHD1) (transcription regulation)		215	215	5
PF3D7_0202400	1			1	PF3D7_0202400	conserved Plasmodium protein, unknown function		216	216	6
PF3D7_0315600	1			1	PF3D7_0315600	conserved Plasmodium protein, unknown function		217	217	7
PF3D7_0404300	1			1	PF3D7_0404300	conserved Plasmodium protein, unknown function		218	218	8
PF3D7_0519700	1			1	PF3D7_0519700	conserved Plasmodium protein, unknown function		219	219	9
PF3D7_0604500	1			1	PF3D7_0604500	conserved Plasmodium protein, unknown function		220	220	10
PF3D7_0721100	1			1	PF3D7_0721100	conserved Plasmodium protein, unknown function		221	221	11
PF3D7_0811600	1			1	PF3D7_0811600	conserved Plasmodium protein, unknown function		222	222	12
PF3D7_1115800	1			1	PF3D7_1115800	conserved Plasmodium protein, unknown function		223	223	13
PF3D7_1248700	1			1	PF3D7_1248700	conserved Plasmodium protein, unknown function		224	224	14
PF3D7_1462300	1			1	PF3D7_1462300	conserved Plasmodium protein, unknown function		225	225	15
PF3D7_1015200.3	1			1	PF3D7_1015200.3	cysteine--tRNA ligase, putative (CysRS)		226	226	16
PF3D7_0903400	1			1	PF3D7_0903400	DEAD/DEAH box helicase, putative (RNA metabolism)		227	227	17
PF3D7_0513600	1			1	PF3D7_0513600	deoxyribodipyrimidine photo-lyase, putative		228	228	18
PF3D7_0823800	1			1	PF3D7_0823800	DnaJ protein, putative		229	229	19
PF3D7_1010600	1			1	PF3D7_1010600	eukaryotic translation initiation factor 2 beta subunit, putative		230	230	20
PF3D7_0517700	1			1	PF3D7_0517700	eukaryotic translation initiation factor, putative		231	231	21
PF3D7_1441400	1			1	PF3D7_1441400	FACT complex subunit SSRP1, putative (FACT-S)		232	232	22
PF3D7_1216200	1			1	PF3D7_1216200	glycerol-3-phosphate dehydrogenase, putative		233	233	23
PF3D7_1015600	1			1	PF3D7_1015600	heat shock protein 60 (HSP60)		234	234	24
PF3D7_0204700	1			1	PF3D7_0204700	hexose transporter (HT)		235	235	25
PF3D7_0316700	1			1	PF3D7_0316700	HVA22/TB2/DP1 family protein, putative		236	236	26
PF3D7_1003600	1			1	PF3D7_1003600	inner membrane complex protein 1c, putative (IMC1c)		237	237	27
PF3D7_0906300	1			1	PF3D7_0906300	Maf-like protein, putative (transcription factor like C-Myb)		238	238	28
PF3D7_1335100	1			1	PF3D7_1335100	merozoite surface protein 7 (MSP7)		239	239	29
PF3D7_1434600	1			1	PF3D7_1434600	methionine aminopeptidase 2 (METAP2)		240	240	30
PF3D7_0621800	1			1	PF3D7_0621800	nascent polypeptide associated complex alpha chain, putative		241	241	31
PF3D7_1250100	1			1	PF3D7_1250100	osmiophilic body protein (G377)		242	242	32
PF3D7_1476300	1			S3 appendix	PF3D7_1476300	Plasmodium exported protein (PHISTb), unknown function		243	243	33
PF3D7_0801000	1			1	PF3D7_0801000	Plasmodium exported protein (PHISTc), unknown function		244	244	34
PF3D7_0821800	1			1	PF3D7_0821800	protein transport protein SEC61 subunit beta (Sec61-beta)		245	245	35
PF3D7_1116000	1			1	PF3D7_1116000	rhoptry neck protein 4 (RON4)		246	246	36
PF3D7_0922200	1			1	PF3D7_0922200	S-adenosylmethionine synthetase (SAMS)		247	247	37
PF3D7_0918000	1			1	PF3D7_0918000	secreted acid phosphatase (GAP50)		248	248	38
PF3D7_1356800	1			1	PF3D7_1356800	serine/threonine protein kinase, putative (ARK3)		249	249	39
PF3D7_1414800	1			1	PF3D7_1414800	small nuclear ribonucleoprotein-associated protein B, (SNRPB) (RNA Metabolism and splicing)		250	250	40
PF3D7_1129000	1			1	PF3D7_1129000	spermidine synthase (SpdSyn)		251	251	41
PF3D7_0308200	1			1	PF3D7_0308200	TCP-1/cpn60 chaperonin family, putative		252	252	42
PF3D7_1107800	1			1	PF3D7_1107800	transcription factor with AP2 domain(s) (ApiAP2)		253	253	43
PF3D7_0315100	1			1	PF3D7_0315100	translation initiation factor 4E (eIF4E)		254	254	44
PF3D7_1136300	1			1	PF3D7_1136300	tudor staphylococcal nuclease (TSN)		255	255	45
PF3D7_0819900	1			1	PF3D7_0819900	U6 snRNA-associated Sm-like protein LSm3, putative (LSM3) (RNA splicing)		256	256	46
PF3D7_0710600		1	1	2	PF3D7_0710600	60S ribosomal protein L34 (RPL34)		257		168	197
PF3D7_1338200		1	1	2	PF3D7_1338200	60S ribosomal protein L6-2, putative		258		169	198
PF3D7_0422300		1	1	2	PF3D7_0422300	alpha tubulin 2		259		170	199
PF3D7_1007900		1	1	2	PF3D7_1007900	eukaryotic translation initiation factor 3 subunit 7, putative		260		171	200
PF3D7_1116800		1	1	2	PF3D7_1116800	heat shock protein 101,chaperone protein ClpB2 (HSP101)		261		172	201
PF3D7_1353100		1	1	2	PF3D7_1353100	Plasmodium exported protein, unknown function		262		173	202
PF3D7_1360900		1	1	2	PF3D7_1360900	polyadenylate-binding protein, putative		263		174	203
PF3D7_0916700		1	1	2	PF3D7_0916700	RNA-binding protein musashi, putative (HoMu) (Post-transcriptional mRNA processing)		264		175	204
PF3D7_0702400		1	1	2	PF3D7_0702400	small exported membrane protein 1 (SEMP1)		265		176	205
PF3D7_1438900		1	1	2	PF3D7_1438900	thioredoxin peroxidase 1 (Trx-Px1)		266		177	206
PF3D7_0217800		1		1	PF3D7_0217800	40S ribosomal protein S26 (RPS26)		267		178
PF3D7_0705700		1		1	PF3D7_0705700	40S ribosomal protein S29, putative		268		179
PF3D7_1460300		1		1	PF3D7_1460300	60S ribosomal protein L29, putative		269		180
PF3D7_1124900		1		1	PF3D7_1124900	60S ribosomal protein L35, putative		270		181
PF3D7_1238800		1		1	PF3D7_1238800	acyl-CoA synthetase (ACS11)		271		182
PF3D7_1038000.1		1		1	PF3D7_1038000.1	antigen UB05		272		183
PF3D7_1110400		1		1	PF3D7_1110400	asparagine-rich antigen		273		184
PF3D7_1464900		1		1	PF3D7_1464900	ATP-dependent zinc metalloprotease FTSH, putative		274		185
PF3D7_1136500.1		1		1	PF3D7_1136500.1	casein kinase 1 (CK1)		275		186
PF3D7_1446600		1		1	PF3D7_1446600	centrin-2 (CEN2)		276		187
PF3D7_1021900		1		1	PF3D7_1021900	conserved Plasmodium protein (10b antigen), unknown function		277		188
PF3D7_0204200		1		1	PF3D7_0204200	conserved Plasmodium protein, unknown function		278		189
PF3D7_0716300		1		1	PF3D7_0716300	conserved Plasmodium protein, unknown function		279		190
PF3D7_1147300		1		1	PF3D7_1147300	conserved Plasmodium protein, unknown function		280		191
PF3D7_0302200		1		1	PF3D7_0302200	cytoadherence linked asexual protein 3.2 (CLAG3.2)		281		192
PF3D7_1206200		1		1	PF3D7_1206200	eukaryotic translation initiation factor 3 subunit 8, putative		282		193
PF3D7_0517400		1		1	PF3D7_0517400	FACT complex subunit SPT16, putative (FACT-L)		283		194
PF3D7_0708800		1		1	PF3D7_0708800	heat shock protein 110 (HSP110c)		284		195
PF3D7_1350100		1		1	PF3D7_1350100	lysine--tRNA ligase (KRS1)		285		196
PF3D7_0801800		1		1	PF3D7_0801800	mannose-6-phosphate isomerase, putative		286		197
PF3D7_1347200		1		1	PF3D7_1347200	nucleoside transporter 1 (NT1)		287		198
PF3D7_1318800		1		1	PF3D7_1318800	translocation protein SEC63 (SEC63)		288		199
PF3D7_0422100		1		1	PF3D7_0422100	transmembrane emp24 domain-containing protein, putative		289		200
PF3D7_0807900		1		1	PF3D7_0807900	tyrosine--tRNA ligase (TyrRS)		290		201
PF3D7_1456800		1		1	PF3D7_1456800	V-type H(+)-translocating pyrophosphatase, putative (VP1)		291		202
PF3D7_1323100			1	1	PF3D7_1323100	60S ribosomal protein L6, putative		292			207
PF3D7_0108500			1	1	PF3D7_0108500	conserved Plasmodium protein, unknown function		293			208
PF3D7_1464600			1	1	PF3D7_1464600	phosphatase, putative		294			209
PF3D7_1107300			1	1	PF3D7_1107300	polyadenylate-binding protein-interacting protein 1, putative (PAIP1)		295			210
PF3D7_1127000			1	1	PF3D7_1127000	protein phosphatase, putative		296			211
PF3D7_0310600.2			1	1	PF3D7_0310600.2	SAC3/GNAP family-related protein, putative		297			212
PF3D7_1126000			1	1	PF3D7_1126000	threonine--tRNA ligase (ThrRS)		298			213
Total Proteins	256	202	213
