# Supplementary material for: Identification of Plasmodium falciparum nuclear proteins by mass spectrometry and proposed protein annotation
Source: PLoS One. 2018 Oct 31;13(10):e0205596. doi: 10.1371/journal.pone.0205596 (PMC6209197; doi:10.1371/journal.pone.0205596)
Supplement: S4 Fig — A. Pivot table presenting the data obtained for all nuclear extracts analysed either by 2D-LC-MS/MS or GeLC-MS/MS. B. List of whole proteins obtained from all technical and biological replicates carried out with the two methods. (XLSX) [file pone.0205596.s004.xlsx]

## Sheet: S4A PT M-1D
ID	GeLC-MS	2D LC-MS	Total	ID	Protein description		N° total	GeLC_MS	2D LC-MS
PF3D7_0818200	1	1	2	PF3D7_0818200	14-3-3 protein (14-3-3I)		1
PF3D7_0516200	1	1	2	PF3D7_0516200	40S ribosomal protein S11		2
PF3D7_0317600	1	1	2	PF3D7_0317600	40S ribosomal protein S11, putative (RPS11)		3
PF3D7_0307100	1	1	2	PF3D7_0307100	40S ribosomal protein S12, putative		4
PF3D7_1358800	1	1	2	PF3D7_1358800	40S ribosomal protein S15 (RPS15)		5
PF3D7_0316800	1	1	2	PF3D7_0316800	40S ribosomal protein S15A, putative		6
PF3D7_0813900	1	1	2	PF3D7_0813900	40S ribosomal protein S16, putative		7
PF3D7_1242700	1	1	2	PF3D7_1242700	40S ribosomal protein S17, putative		8
PF3D7_1126200	1	1	2	PF3D7_1126200	40S ribosomal protein S18, putative		9
PF3D7_0422400	1	1	2	PF3D7_0422400	40S ribosomal protein S19 (RPS19)		10
PF3D7_1317800	1	1	2	PF3D7_1317800	40S ribosomal protein S19 (RPS19)		11
PF3D7_1026800	1	1	2	PF3D7_1026800	40S ribosomal protein S2 (RPS2)		12
PF3D7_1003500	1	1	2	PF3D7_1003500	40S ribosomal protein S20e, putative		13
PF3D7_0519400	1	1	2	PF3D7_0519400	40S ribosomal protein S24 (RPS24)		14
PF3D7_1421200	1	1	2	PF3D7_1421200	40S ribosomal protein S25 (RPS25)		15
PF3D7_1465900	1	1	2	PF3D7_1465900	40S ribosomal protein S3		16
PF3D7_0322900	1	1	2	PF3D7_0322900	40S ribosomal protein S3A, putative		17
PF3D7_1105400	1	1	2	PF3D7_1105400	40S ribosomal protein S4, putative		18
PF3D7_1447000	1	1	2	PF3D7_1447000	40S ribosomal protein S5		19
PF3D7_0721600	1	1	2	PF3D7_0721600	40S ribosomal protein S5, putative		20
PF3D7_1342000	1	1	2	PF3D7_1342000	40S ribosomal protein S6		21
PF3D7_1302800	1	1	2	PF3D7_1302800	40S ribosomal protein S7, putative		22
PF3D7_1408600	1	1	2	PF3D7_1408600	40S ribosomal protein S8e, putative		23
PF3D7_0520000	1	1	2	PF3D7_0520000	40S ribosomal protein S9, putative		24
PF3D7_1232100	1	1	2	PF3D7_1232100	60 kDa chaperonin (CPN60)		25
PF3D7_1103100	1	1	2	PF3D7_1103100	60S acidic ribosomal protein P1, putative (RPP1)		26
PF3D7_0309600	1	1	2	PF3D7_0309600	60S acidic ribosomal protein P2 (PfP2)		27
PF3D7_1441200	1	1	2	PF3D7_1441200	60S ribosomal protein L1, putative		28
PF3D7_1414300	1	1	2	PF3D7_1414300	60S ribosomal protein L10, putative		29
PF3D7_0719600	1	1	2	PF3D7_0719600	60S ribosomal protein L11a, putative		30
PF3D7_0517000	1	1	2	PF3D7_0517000	60S ribosomal protein L12, putative		31
PF3D7_1004000	1	1	2	PF3D7_1004000	60S ribosomal protein L13, putative		32
PF3D7_0814000	1	1	2	PF3D7_0814000	60S ribosomal protein L13-2, putative		33
PF3D7_1431700	1	1	2	PF3D7_1431700	60S ribosomal protein L14, putative		34
PF3D7_0415900	1	1	2	PF3D7_0415900	60S ribosomal protein L15, putative		35
PF3D7_1341200	1	1	2	PF3D7_1341200	60S ribosomal protein L18, putative		36
PF3D7_0614500	1	1	2	PF3D7_0614500	60S ribosomal protein L19 (RPL19)		37
PF3D7_0516900	1	1	2	PF3D7_0516900	60S ribosomal protein L2 (RPL2)		38
PF3D7_1426000	1	1	2	PF3D7_1426000	60S ribosomal protein L21 (RPL21)		39
PF3D7_0821700	1	1	2	PF3D7_0821700	60S ribosomal protein L22, putative		40
PF3D7_1331800	1	1	2	PF3D7_1331800	60S ribosomal protein L23, putative		41
PF3D7_1309100	1	1	2	PF3D7_1309100	60S ribosomal protein L24, putative		42
PF3D7_0312800	1	1	2	PF3D7_0312800	60S ribosomal protein L26, putative		43
PF3D7_1460700	1	1	2	PF3D7_1460700	60S ribosomal protein L27 (RPL27)		44
PF3D7_0618300	1	1	2	PF3D7_0618300	60S ribosomal protein L27a, putative		45
PF3D7_1142500	1	1	2	PF3D7_1142500	60S ribosomal protein L28 (RPL28)		46
PF3D7_1027800	1	1	2	PF3D7_1027800	60S ribosomal protein L3 (RPL3)		47
PF3D7_1019400	1	1	2	PF3D7_1019400	60S ribosomal protein L30e, putative		48
PF3D7_0903900	1	1	2	PF3D7_0903900	60S ribosomal protein L32 (RPL32)		49
PF3D7_1142600	1	1	2	PF3D7_1142600	60S ribosomal protein L35ae, putative		50
PF3D7_1109900	1	1	2	PF3D7_1109900	60S ribosomal protein L36 (RPL36)		51
PF3D7_1130100	1	1	2	PF3D7_1130100	60S ribosomal protein L38 (RPL38)		52
PF3D7_0507100	1	1	2	PF3D7_0507100	60S ribosomal protein L4 (RPL4)		53
PF3D7_1424100	1	1	2	PF3D7_1424100	60S ribosomal protein L5, putative		54
PF3D7_1338200	1	1	2	PF3D7_1338200	60S ribosomal protein L6-2, putative		55
PF3D7_0307200	1	1	2	PF3D7_0307200	60S ribosomal protein L7, putative		56
PF3D7_1424400	1	1	2	PF3D7_1424400	60S ribosomal protein L7-3, putative		57
PF3D7_1130200	1	1	2	PF3D7_1130200	60S ribosomal protein P0 (PfP0)		58
PF3D7_0915400	1	1	2	PF3D7_0915400	6-phosphofructokinase (PFK9)		59
PF3D7_1454700	1	1	2	PF3D7_1454700	6-phosphogluconate dehydrogenase, decarboxylating, putative		60
PF3D7_1246200	1	1	2	PF3D7_1246200	actin I (ACT1)		61
PF3D7_0731600	1	1	2	PF3D7_0731600	acyl-CoA synthetase (ACS5)		62
PF3D7_1008900	1	1	2	PF3D7_1008900	adenylate kinase (AK1)		63
PF3D7_0903700	1	1	2	PF3D7_0903700	alpha tubulin 1		64
PF3D7_0422300	1	1	2	PF3D7_0422300	alpha tubulin 2		65
PF3D7_1149000	1	1	2	PF3D7_1149000	antigen 332, DBL-like protein (Pf332)		66
PF3D7_1038000.1	1	1	2	PF3D7_1038000.1	antigen UB05		67
PF3D7_0211800	1	1	2	PF3D7_0211800	asparagine--tRNA ligase (AsnRS)		68
PF3D7_0209800	1	1	2	PF3D7_0209800	ATP-dependent RNA helicase UAP56 (UAP56)		69
PF3D7_0904700	1	1	2	PF3D7_0904700	bacterial histone-like protein (HU)		70
PF3D7_1426100	1	1	2	PF3D7_1426100	basic transcription factor 3b, putative		71
PF3D7_1434200	1	1	2	PF3D7_1434200	calmodulin (CAM)		72
PF3D7_1136500.1	1	1	2	PF3D7_1136500.1	casein kinase 1 (CK1)		73
PF3D7_1108400	1	1	2	PF3D7_1108400	casein kinase 2, alpha subunit (CK2alpha)		74
PF3D7_1342400	1	1	2	PF3D7_1342400	casein kinase II beta chain (CK2beta2)		75
PF3D7_0619400	1	1	2	PF3D7_0619400	cell division cycle protein 48 homologue, putative		76
PF3D7_1121600	1	1	2	PF3D7_1121600	circumsporozoite-related antigen,exported protein 1 (EXP1)		77
PF3D7_0108500	1	1	2	PF3D7_0108500	conserved Plasmodium protein, unknown function		78
PF3D7_0210900	1	1	2	PF3D7_0210900	conserved Plasmodium protein, unknown function		79
PF3D7_0404300	1	1	2	PF3D7_0404300	conserved Plasmodium protein, unknown function		80
PF3D7_0519700	1	1	2	PF3D7_0519700	conserved Plasmodium protein, unknown function		81
PF3D7_0520400	1	1	2	PF3D7_0520400	conserved Plasmodium protein, unknown function		82
PF3D7_0601900	1	1	2	PF3D7_0601900	conserved Plasmodium protein, unknown function		83
PF3D7_0617200	1	1	2	PF3D7_0617200	conserved Plasmodium protein, unknown function		84
PF3D7_0618200	1	1	2	PF3D7_0618200	conserved Plasmodium protein, unknown function		85
PF3D7_0721100	1	1	2	PF3D7_0721100	conserved Plasmodium protein, unknown function		86
PF3D7_0813300	1	1	2	PF3D7_0813300	conserved Plasmodium protein, unknown function		87
PF3D7_0912500	1	1	2	PF3D7_0912500	conserved Plasmodium protein, unknown function		88
PF3D7_1115800	1	1	2	PF3D7_1115800	conserved Plasmodium protein, unknown function		89
PF3D7_1366900	1	1	2	PF3D7_1366900	conserved Plasmodium protein, unknown function		90
PF3D7_1441100	1	1	2	PF3D7_1441100	conserved Plasmodium protein, unknown function		91
PF3D7_1466800	1	1	2	PF3D7_1466800	conserved Plasmodium protein, unknown function		92
PF3D7_1104400	1	1	2	PF3D7_1104400	conserved protein, unknown function		93
PF3D7_1427900	1	1	2	PF3D7_1427900	conserved protein, unknown function		94
PF3D7_1244800	1	1	2	PF3D7_1244800	cytoplasmic translation machinery associated protein, putative		95
PF3D7_1472900	1	1	2	PF3D7_1472900	dihydroorotase, putative		96
PF3D7_0814200	1	1	2	PF3D7_0814200	DNA/RNA-binding protein Alba 1 (ALBA1)		97
PF3D7_1346300	1	1	2	PF3D7_1346300	DNA/RNA-binding protein Alba 2 (ALBA2)		98
PF3D7_1006200	1	1	2	PF3D7_1006200	DNA/RNA-binding protein Alba 3 (ALBA3)		99
PF3D7_1347500	1	1	2	PF3D7_1347500	DNA/RNA-binding protein Alba 4 (ALBA4)		100
PF3D7_0629200	1	1	2	PF3D7_0629200	DnaJ protein, putative		101
PF3D7_1010700	1	1	2	PF3D7_1010700	dolichyl-phosphate-mannose protein mannosyltransferase, putative		102
PF3D7_1145400	1	1	2	PF3D7_1145400	dynamin-like protein (DYN1)		103
PF3D7_1033200	1	1	2	PF3D7_1033200	early transcribed membrane protein 10.2 (ETRAMP10.2)		104
PF3D7_1357000	1	1	2	PF3D7_1357000	elongation factor 1-alpha		105
PF3D7_0913200	1	1	2	PF3D7_0913200	elongation factor 1-beta (EF-1beta)		106
PF3D7_1451100	1	1	2	PF3D7_1451100	elongation factor 2		107
PF3D7_0730900	1	1	2	PF3D7_0730900	EMP1-trafficking protein (PTP4)		108
PF3D7_1108600	1	1	2	PF3D7_1108600	endoplasmic reticulum-resident calcium binding protein (ERC)		109
PF3D7_1222300	1	1	2	PF3D7_1222300	endoplasmin, putative (GRP94)		110
PF3D7_1015900	1	1	2	PF3D7_1015900	enolase (ENO)		111
PF3D7_0703500	1	1	2	PF3D7_0703500	erythrocyte membrane-associated antigen		112
PF3D7_1468700	1	1	2	PF3D7_1468700	eukaryotic initiation factor 4A (eIF4A)		113
PF3D7_1312900	1	1	2	PF3D7_1312900	eukaryotic translation initation factor 4 gamma, putative (EIF4G)		114
PF3D7_1010600	1	1	2	PF3D7_1010600	eukaryotic translation initiation factor 2 beta subunit, putative		115
PF3D7_1212700	1	1	2	PF3D7_1212700	eukaryotic translation initiation factor 3 subunit 10, putative		116
PF3D7_1206200	1	1	2	PF3D7_1206200	eukaryotic translation initiation factor 3 subunit 8, putative		117
PF3D7_1204300	1	1	2	PF3D7_1204300	eukaryotic translation initiation factor 5A (EIF5A)		118
PF3D7_0815600	1	1	2	PF3D7_0815600	eukaryotic translation initiation factor, putative		119
PF3D7_1471100	1	1	2	PF3D7_1471100	exported protein 2 (EXP2)		120
PF3D7_1441400	1	1	2	PF3D7_1441400	FACT complex subunit SSRP1, putative (FACT-S)		121
PF3D7_1444800	1	1	2	PF3D7_1444800	fructose-bisphosphate aldolase (FBPA)		122
PF3D7_1302100	1	1	2	PF3D7_1302100	gamete antigen 27/25 (Pfg27)		123
PF3D7_0512200	1	1	2	PF3D7_0512200	glutathione synthetase (GS)		124
PF3D7_1462800	1	1	2	PF3D7_1462800	glyceraldehyde-3-phosphate dehydrogenase (GAPDH)		125
PF3D7_1216200	1	1	2	PF3D7_1216200	glycerol-3-phosphate dehydrogenase, putative		126
PF3D7_1016300	1	1	2	PF3D7_1016300	glycophorin binding protein (GBP)		127
PF3D7_1117700	1	1	2	PF3D7_1117700	GTP-binding nuclear protein RAN/TC4 (RAN)		128
PF3D7_1116800	1	1	2	PF3D7_1116800	heat shock protein 101,chaperone protein ClpB2 (HSP101)		129
PF3D7_0708800	1	1	2	PF3D7_0708800	heat shock protein 110 (HSP110c)		130
PF3D7_0213100	1	1	2	PF3D7_0213100	heat shock protein 40, putative		131
PF3D7_0818900	1	1	2	PF3D7_0818900	heat shock protein 70 (HSP70)		132
PF3D7_0917900	1	1	2	PF3D7_0917900	heat shock protein 70 (HSP70-2)		133
PF3D7_0831700	1	1	2	PF3D7_0831700	heat shock protein 70 (HSP70-x)		134
PF3D7_0708400	1	1	2	PF3D7_0708400	heat shock protein 90 (HSP90)		135
PF3D7_0929400	1	1	2	PF3D7_0929400	high molecular weight rhoptry protein 2 (RhopH2)		136
PF3D7_0905400	1	1	2	PF3D7_0905400	high molecular weight rhoptry protein 3 (RhopH3)		137
PF3D7_0320900	1	1	2	PF3D7_0320900	histone H2A variant, putative (H2A.Z)		138
PF3D7_1105100	1	1	2	PF3D7_1105100	histone H2B (H2B)		139
PF3D7_0714000	1	1	2	PF3D7_0714000	histone H2B variant (H2B.Z)		140
PF3D7_0617900	1	1	2	PF3D7_0617900	histone H3 variant, putative (H3.3)		141
PF3D7_1105000	1	1	2	PF3D7_1105000	histone H4 (H4)		142
PF3D7_0527500	1	1	2	PF3D7_0527500	Hsc70-interacting protein (HIP)		143
PF3D7_1437900	1	1	2	PF3D7_1437900	HSP40, subfamily A, putative		144
PF3D7_0524000	1	1	2	PF3D7_0524000	karyopherin beta (KASbeta)		145
PF3D7_1324900	1	1	2	PF3D7_1324900	L-lactate dehydrogenase (LDH)		146
PF3D7_0532400	1	1	2	PF3D7_0532400	lysine-rich membrane-associated PHISTb protein (LyMP)		147
PF3D7_1350100	1	1	2	PF3D7_1350100	lysine--tRNA ligase (KRS1)		148
PF3D7_0500800	1	1	2	PF3D7_0500800	mature parasite-infected erythrocyte surface antigen,erythrocyte membrane protein 2 (MESA)		149
PF3D7_1353200	1	1	2	PF3D7_1353200	membrane associated histidine-rich protein (MAHRP2)		150
PF3D7_0417500	1	1	2	PF3D7_0417500	memo-like protein		151
PF3D7_0930300	1	1	2	PF3D7_0930300	merozoite surface protein 1 (MSP1)		152
PF3D7_1228600	1	1	2	PF3D7_1228600	merozoite surface protein 9 (MSP9)		153
PF3D7_1034900	1	1	2	PF3D7_1034900	methionine--tRNA ligase, putative		154
PF3D7_1128200	1	1	2	PF3D7_1128200	multiprotein bridging factor type 1, putative (MBF1)		155
PF3D7_0621800	1	1	2	PF3D7_0621800	nascent polypeptide associated complex alpha chain, putative		156
PF3D7_1203700	1	1	2	PF3D7_1203700	nucleosome assembly protein (NAPL)		157
PF3D7_0919000	1	1	2	PF3D7_0919000	nucleosome assembly protein (NAPS)		158
PF3D7_0501200	1	1	2	PF3D7_0501200	parasite-infected erythrocyte surface protein (PIESP2)		159
PF3D7_1027300	1	1	2	PF3D7_1027300	peroxiredoxin (nPrx)		160
PF3D7_0922500	1	1	2	PF3D7_0922500	phosphoglycerate kinase (PGK)		161
PF3D7_1325100	1	1	2	PF3D7_1325100	phosphoribosylpyrophosphate synthetase		162
PF3D7_1407800	1	1	2	PF3D7_1407800	plasmepsin IV (PM4)		163
PF3D7_0402000	1	1	2	PF3D7_0402000	Plasmodium exported protein (PHISTa), unknown function		164
PF3D7_0532300	1	1	2	PF3D7_0532300	Plasmodium exported protein (PHISTb), unknown function		165
PF3D7_1201000	1	1	2	PF3D7_1201000	Plasmodium exported protein (PHISTb), unknown function		166
PF3D7_0731300	1	1	2	PF3D7_0731300	Plasmodium exported protein (PHISTb), unknown function (PfG174)		167
PF3D7_0936800	1	1	2	PF3D7_0936800	Plasmodium exported protein (PHISTc), unknown function		168
PF3D7_0702500	1	1	2	PF3D7_0702500	Plasmodium exported protein, unknown function		169
PF3D7_1224300	1	1	2	PF3D7_1224300	polyadenylate-binding protein, putative (PABP)		170
PF3D7_1011800	1	1	2	PF3D7_1011800	PRE-binding protein (PREBP)		171
PF3D7_0932200	1	1	2	PF3D7_0932200	profilin, putative (PFN)		172
PF3D7_1361900	1	1	2	PF3D7_1361900	proliferating cell nuclear antigen (PCNA)		173
PF3D7_1428300	1	1	2	PF3D7_1428300	proliferation-associated protein 2g4, putative		174
PF3D7_1213800	1	1	2	PF3D7_1213800	proline--tRNA ligase (PRS)		175
PF3D7_1474800	1	1	2	PF3D7_1474800	proteasome subunit alpha type-1, putative		176
PF3D7_0727400	1	1	2	PF3D7_0727400	proteasome subunit alpha type-5, putative		177
PF3D7_0518300	1	1	2	PF3D7_0518300	proteasome subunit beta type-1, putative		178
PF3D7_0803800	1	1	2	PF3D7_0803800	proteasome subunit beta type-4		179
PF3D7_0826700	1	1	2	PF3D7_0826700	receptor for activated c kinase (RACK)		180
PF3D7_0711500	1	1	2	PF3D7_0711500	regulator of chromosome condensation, putative		181
PF3D7_1463200	1	1	2	PF3D7_1463200	replication factor C3, putative (RFC3)		182
PF3D7_1252100	1	1	2	PF3D7_1252100	rhoptry neck protein 3 (RON3)		183
PF3D7_1116000	1	1	2	PF3D7_1116000	rhoptry neck protein 4 (RON4)		184
PF3D7_1410400	1	1	2	PF3D7_1410400	rhoptry-associated protein 1 (RAP1)		185
PF3D7_0501600	1	1	2	PF3D7_0501600	rhoptry-associated protein 2 (RAP2)		186
PF3D7_0501500	1	1	2	PF3D7_0501500	rhoptry-associated protein 3 (RAP3)		187
PF3D7_0936300	1	1	2	PF3D7_0936300	ring-exported protein 3 (REX3)		188
PF3D7_0916700	1	1	2	PF3D7_0916700	RNA-binding protein musashi, putative (HoMu)		189
PF3D7_0823200	1	1	2	PF3D7_0823200	RNA-binding protein, putative		190
PF3D7_0923900	1	1	2	PF3D7_0923900	RNA-binding protein, putative		191
PF3D7_0929200	1	1	2	PF3D7_0929200	RNA-binding protein, putative		192
PF3D7_1006800	1	1	2	PF3D7_1006800	RNA-binding protein, putative		193
PF3D7_1310700	1	1	2	PF3D7_1310700	RNA-binding protein, putative		194
PF3D7_1359400	1	1	2	PF3D7_1359400	rRNA associated RNA binding protein, putative		195
PF3D7_0310600.2	1	1	2	PF3D7_0310600.2	SAC3/GNAP family-related protein, putative		196
PF3D7_0918000	1	1	2	PF3D7_0918000	secreted acid phosphatase (GAP50)		197
PF3D7_0207600	1	1	2	PF3D7_0207600	serine repeat antigen 5 (SERA5)		198
PF3D7_0207500	1	1	2	PF3D7_0207500	serine repeat antigen 6 (SERA6)		199
PF3D7_1450100	1	1	2	PF3D7_1450100	signal recognition particle subunit SRP54 (SRP54)		200
PF3D7_0702400	1	1	2	PF3D7_0702400	small exported membrane protein 1 (SEMP1)		201
PF3D7_0505800	1	1	2	PF3D7_0505800	small ubiquitin-related modifier (SUMO)		202
PF3D7_1123900	1	1	2	PF3D7_1123900	splicing factor, putative		203
PF3D7_0320300	1	1	2	PF3D7_0320300	T-complex protein 1 epsilon subunit, putative		204
PF3D7_0306800	1	1	2	PF3D7_0306800	T-complex protein beta subunit, putative		205
PF3D7_1132200	1	1	2	PF3D7_1132200	TCP-1/cpn60 chaperonin family, putative		206
PF3D7_1357800	1	1	2	PF3D7_1357800	TCP-1/cpn60 chaperonin family, putative		207
PF3D7_1352500	1	1	2	PF3D7_1352500	thioredoxin-related protein, putative		208
PF3D7_0315100	1	1	2	PF3D7_0315100	translation initiation factor 4E (eIF4E)		209
PF3D7_1143400	1	1	2	PF3D7_1143400	translation initiation factor eIF-1A, putative		210
PF3D7_1243600	1	1	2	PF3D7_1243600	translation initiation factor SUI1, putative		211
PF3D7_1436300	1	1	2	PF3D7_1436300	translocon component PTEX150 (PTEX150)		212
PF3D7_1008700	1	1	2	PF3D7_1008700	tubulin beta chain		213
PF3D7_0807900	1	1	2	PF3D7_0807900	tyrosine--tRNA ligase (TyrRS)		214
PF3D7_1365900	1	1	2	PF3D7_1365900	ubiquitin-60S ribosomal protein L40		215
PF3D7_1323200	1	1	2	PF3D7_1323200	vacuolar ATP synthase subunit g, putative		216	216	216
PF3D7_1144000		1	1	PF3D7_1144000	40S ribosomal protein S21 (RPS21)		217		217
PF3D7_0217800		1	1	PF3D7_0217800	40S ribosomal protein S26 (RPS26)		218		218
PF3D7_1308300		1	1	PF3D7_1308300	40S ribosomal protein S27 (RPS27)		219		219
PF3D7_1461300		1	1	PF3D7_1461300	40S ribosomal protein S28e, putative		220		220
PF3D7_0705700		1	1	PF3D7_0705700	40S ribosomal protein S29, putative		221		221
PF3D7_1351400		1	1	PF3D7_1351400	60S ribosomal protein L17, putative		222		222
PF3D7_1341300		1	1	PF3D7_1341300	60S ribosomal protein L18-2, putative		223		223
PF3D7_1323400		1	1	PF3D7_1323400	60S ribosomal protein L23 (RPL23)		224		224
PF3D7_1460300		1	1	PF3D7_1460300	60S ribosomal protein L29, putative		225		225
PF3D7_0503800		1	1	PF3D7_0503800	60S ribosomal protein L31 (RPL31)		226		226
PF3D7_0710600		1	1	PF3D7_0710600	60S ribosomal protein L34 (RPL34)		227		227
PF3D7_1124900		1	1	PF3D7_1124900	60S ribosomal protein L35, putative		228		228
PF3D7_0210100.1		1	1	PF3D7_0210100.1	60S ribosomal protein L37ae, putative		229		229
PF3D7_1323100		1	1	PF3D7_1323100	60S ribosomal protein L6, putative		230		230
PF3D7_1238800		1	1	PF3D7_1238800	acyl-CoA synthetase (ACS11)		231		231
PF3D7_0206700		1	1	PF3D7_0206700	adenylosuccinate lyase (ASL)		232		232
PF3D7_0305600		1	1	PF3D7_0305600	AP endonuclease (DNA-[apurinic or apyrimidinic site] lyase), putative		233		233
PF3D7_1110400		1	1	PF3D7_1110400	asparagine-rich antigen		234		234
PF3D7_1235700		1	1	PF3D7_1235700	ATP synthase subunit beta, mitochondrial		235		235
PF3D7_1238100		1	1	PF3D7_1238100	calcyclin binding protein, putative		236		236
PF3D7_1446600		1	1	PF3D7_1446600	centrin-2 (CEN2)		237		237
PF3D7_1027700.1		1	1	PF3D7_1027700.1	centrin-3 (CEN3)		238		238
PF3D7_0608700		1	1	PF3D7_0608700	chaperone, putative		239		239
PF3D7_1023900		1	1	PF3D7_1023900	chromodomain-helicase-DNA-binding protein 1 homolog, putative (CHD1)		240		240
PF3D7_1236100		1	1	PF3D7_1236100	clustered-asparagine-rich protein		241		241
PF3D7_1453700		1	1	PF3D7_1453700	co-chaperone p23 (P23)		242		242
PF3D7_1237700		1	1	PF3D7_1237700	conserved Plasmodium membrane protein, unknown function		243		243
PF3D7_1021900		1	1	PF3D7_1021900	conserved Plasmodium protein (10b antigen), unknown function		244		244
PF3D7_0202400		1	1	PF3D7_0202400	conserved Plasmodium protein, unknown function		245		245
PF3D7_0204200		1	1	PF3D7_0204200	conserved Plasmodium protein, unknown function		246		246
PF3D7_0213600		1	1	PF3D7_0213600	conserved Plasmodium protein, unknown function		247		247
PF3D7_0315600		1	1	PF3D7_0315600	conserved Plasmodium protein, unknown function		248		248
PF3D7_0604500		1	1	PF3D7_0604500	conserved Plasmodium protein, unknown function		249		249
PF3D7_0716300		1	1	PF3D7_0716300	conserved Plasmodium protein, unknown function		250		250
PF3D7_0811600		1	1	PF3D7_0811600	conserved Plasmodium protein, unknown function		251		251
PF3D7_0819700		1	1	PF3D7_0819700	conserved Plasmodium protein, unknown function		252		252
PF3D7_1036900		1	1	PF3D7_1036900	conserved Plasmodium protein, unknown function		253		253
PF3D7_1120000		1	1	PF3D7_1120000	conserved Plasmodium protein, unknown function		254		254
PF3D7_1140200		1	1	PF3D7_1140200	conserved Plasmodium protein, unknown function		255		255
PF3D7_1147300		1	1	PF3D7_1147300	conserved Plasmodium protein, unknown function		256		256
PF3D7_1205600		1	1	PF3D7_1205600	conserved Plasmodium protein, unknown function		257		257
PF3D7_1248700		1	1	PF3D7_1248700	conserved Plasmodium protein, unknown function		258		258
PF3D7_1317400		1	1	PF3D7_1317400	conserved Plasmodium protein, unknown function		259		259
PF3D7_1361800		1	1	PF3D7_1361800	conserved Plasmodium protein, unknown function		260		260
PF3D7_1462300		1	1	PF3D7_1462300	conserved Plasmodium protein, unknown function		261		261
PF3D7_1468100		1	1	PF3D7_1468100	conserved Plasmodium protein, unknown function		262		262
PF3D7_1202600		1	1	PF3D7_1202600	conserved protein, unknown function		263		263
PF3D7_1015200.3		1	1	PF3D7_1015200.3	cysteine--tRNA ligase, putative (CysRS)		264		264
PF3D7_0302500		1	1	PF3D7_0302500	cytoadherence linked asexual protein 3.1 (CLAG3.1)		265		265
PF3D7_0302200		1	1	PF3D7_0302200	cytoadherence linked asexual protein 3.2 (CLAG3.2)		266		266
PF3D7_0935800		1	1	PF3D7_0935800	cytoadherence linked asexual protein 9 (CLAG9)		267		267
PF3D7_0903400		1	1	PF3D7_0903400	DEAD/DEAH box helicase, putative		268		268
PF3D7_0513600		1	1	PF3D7_0513600	deoxyribodipyrimidine photo-lyase, putative		269		269
PF3D7_1232200		1	1	PF3D7_1232200	dihydrolipoyl dehydrogenase, mitochondrial (LPD1)		270		270
PF3D7_1227100		1	1	PF3D7_1227100	DNA helicase 60 (DH60)		271		271
PF3D7_0823800		1	1	PF3D7_0823800	DnaJ protein, putative		272		272
PF3D7_1473200		1	1	PF3D7_1473200	DnaJ protein, putative		273		273
PF3D7_0202500		1	1	PF3D7_0202500	early transcribed membrane protein 2 (ETRAMP2)		274		274
PF3D7_0319600		1	1	PF3D7_0319600	elongation factor 1 (EF-1), putative		275		275
PF3D7_1338300		1	1	PF3D7_1338300	elongation factor 1-gamma, putative		276		276
PF3D7_0221900		1	1	PF3D7_0221900	erythrocyte membrane protein 1 (PfEMP1), pseudogene		277		277
PF3D7_0201900		1	1	PF3D7_0201900	erythrocyte membrane protein 3 (EMP3)		278		278
PF3D7_0422700		1	1	PF3D7_0422700	eukaryotic initiation factor, putative		279		279
PF3D7_1410600		1	1	PF3D7_1410600	eukaryotic translation initiation factor 2 gamma subunit, putative		280		280
PF3D7_0716800		1	1	PF3D7_0716800	eukaryotic translation initiation factor 3 37.28 kDa subunit, putative		281		281
PF3D7_1007900		1	1	PF3D7_1007900	eukaryotic translation initiation factor 3 subunit 7, putative		282		282
PF3D7_0517700		1	1	PF3D7_0517700	eukaryotic translation initiation factor, putative		283		283
PF3D7_0517400		1	1	PF3D7_0517400	FACT complex subunit SPT16, putative (FACT-L)		284		284
PF3D7_0923200		1	1	PF3D7_0923200	flavodoxin-like protein (CPR)		285		285
PF3D7_0522800		1	1	PF3D7_0522800	G10 protein, putative		286		286
PF3D7_0515700		1	1	PF3D7_0515700	glideosome-associated protein 40, putative (GAP40)		287		287
PF3D7_1349200		1	1	PF3D7_1349200	glutamate--tRNA ligase, putative		288		288
PF3D7_1124700		1	1	PF3D7_1124700	GrpE protein homolog, mitochondrial, putative (MGE1)		289		289
PF3D7_1015600		1	1	PF3D7_1015600	heat shock protein 60 (HSP60)		290		290
PF3D7_1134000		1	1	PF3D7_1134000	heat shock protein 70 (HSP70-3)		291		291
PF3D7_1108700		1	1	PF3D7_1108700	heat shock protein DnaJ homologue Pfj2		292		292
PF3D7_1220900		1	1	PF3D7_1220900	heterochromatin protein 1 (HP1)		293		293
PF3D7_0204700		1	1	PF3D7_0204700	hexose transporter (HT)		294		294
PF3D7_1202900		1	1	PF3D7_1202900	high mobility group protein B1 (HMGB1)		295		295
PF3D7_0817900		1	1	PF3D7_0817900	high mobility group protein B2 (HMGB2)		296		296
PF3D7_0617800		1	1	PF3D7_0617800	histone H2A (H2A)		297		297
PF3D7_0610400		1	1	PF3D7_0610400	histone H3 (H3)		298		298
PF3D7_0316700		1	1	PF3D7_0316700	HVA22/TB2/DP1 family protein, putative		299		299
PF3D7_1003600		1	1	PF3D7_1003600	inner membrane complex protein 1c, putative (IMC1c)		300		300
PF3D7_1345700		1	1	PF3D7_1345700	isocitrate dehydrogenase (NADP), mitochondrial precursor (IDH)		301		301
PF3D7_0202000		1	1	PF3D7_0202000	knob-associated histidine-rich protein (KAHRP)		302		302
PF3D7_0405300		1	1	PF3D7_0405300	liver specific protein 2, putative (LISP2)		303		303
PF3D7_0932300		1	1	PF3D7_0932300	M18 aspartyl aminopeptidase (M18AAP)		304		304
PF3D7_0906300		1	1	PF3D7_0906300	Maf-like protein, putative		305		305
PF3D7_0801800		1	1	PF3D7_0801800	mannose-6-phosphate isomerase, putative		306		306
PF3D7_0206800		1	1	PF3D7_0206800	merozoite surface protein 2 (MSP2)		307		307
PF3D7_1335100		1	1	PF3D7_1335100	merozoite surface protein 7 (MSP7)		308		308
PF3D7_1434600		1	1	PF3D7_1434600	methionine aminopeptidase 2 (METAP2)		309		309
PF3D7_0523000		1	1	PF3D7_0523000	multidrug resistance protein (MDR1)		310		310
PF3D7_1416500		1	1	PF3D7_1416500	NADP-specific glutamate dehydrogenase (GDH1)		311		311
PF3D7_1347200		1	1	PF3D7_1347200	nucleoside transporter 1 (NT1)		312		312
PF3D7_1250100		1	1	PF3D7_1250100	osmiophilic body protein (G377)		313		313
PF3D7_1129100		1	1	PF3D7_1129100	parasitophorous vacuolar protein 1 (PV1)		314		314
PF3D7_0114100		1	1	PF3D7_0114100	Pfmc-2TM Maurer's cleft two transmembrane protein (MC-2TM)		315		315
PF3D7_0222100		1	1	PF3D7_0222100	Pfmc-2TM Maurer's cleft two transmembrane protein (MC-2TM)		316		316
PF3D7_1403900		1	1	PF3D7_1403900	phosphatase, putative		317		317
PF3D7_1464600		1	1	PF3D7_1464600	phosphatase, putative		318		318
PF3D7_0424600		1	1	PF3D7_0424600	Plasmodium exported protein (PHISTb), unknown function		319		319
PF3D7_1476300		1	1	PF3D7_1476300	Plasmodium exported protein (PHISTb), unknown function		320		320
PF3D7_0401800		1	1	PF3D7_0401800	Plasmodium exported protein (PHISTb), unknown function (PfD80)		321		321
PF3D7_0801000		1	1	PF3D7_0801000	Plasmodium exported protein (PHISTc), unknown function		322		322
PF3D7_0501000		1	1	PF3D7_0501000	Plasmodium exported protein, unknown function		323		323
PF3D7_1353100		1	1	PF3D7_1353100	Plasmodium exported protein, unknown function		324		324
PF3D7_1360900		1	1	PF3D7_1360900	polyadenylate-binding protein, putative		325		325
PF3D7_1107300		1	1	PF3D7_1107300	polyadenylate-binding protein-interacting protein 1, putative (PAIP1)		326		326
PF3D7_0517300		1	1	PF3D7_0517300	pre-mRNA-splicing factor (SR1)		327		327
PF3D7_0827900		1	1	PF3D7_0827900	protein disulfide isomerase (PDI8)		328		328
PF3D7_1127000		1	1	PF3D7_1127000	protein phosphatase, putative		329		329
PF3D7_0822600		1	1	PF3D7_0822600	protein transport protein SEC23 (SEC23)		330		330
PF3D7_0821800		1	1	PF3D7_0821800	protein transport protein SEC61 subunit beta (Sec61-beta)		331		331
PF3D7_0621200		1	1	PF3D7_0621200	pyridoxine biosynthesis protein PDX1 (PDX1)		332		332
PF3D7_1357900		1	1	PF3D7_1357900	pyrroline-5-carboxylate reductase		333		333
PF3D7_0707300		1	1	PF3D7_0707300	rhoptry-associated membrane antigen (RAMA)		334		334
PF3D7_0623900		1	1	PF3D7_0623900	ribonuclease H2 subunit A, putative		335		335
PF3D7_0219400.2		1	1	PF3D7_0219400.2	ribosome associated membrane protein RAMP4, putative		336		336
PF3D7_1409800		1	1	PF3D7_1409800	RNA binding protein Bruno, putative (HoBo)		337		337
PF3D7_1368200		1	1	PF3D7_1368200	RNAse L inhibitor protein, putative		338		338
PF3D7_1250000		1	1	PF3D7_1250000	rRNA-processing protein, putative		339		339
PF3D7_0922200		1	1	PF3D7_0922200	S-adenosylmethionine synthetase (SAMS)		340		340
PF3D7_1356800		1	1	PF3D7_1356800	serine/threonine protein kinase, putative (ARK3)		341		341
PF3D7_0406200		1	1	PF3D7_0406200	sexual stage-specific protein precursor (Pfs16)		342		342
PF3D7_0501300		1	1	PF3D7_0501300	skeleton-binding protein 1 (SBP1)		343		343
PF3D7_1414800		1	1	PF3D7_1414800	small nuclear ribonucleoprotein-associated protein B, putative (SNRPB)		344		344
PF3D7_1129000		1	1	PF3D7_1129000	spermidine synthase (SpdSyn)		345		345
PF3D7_1355800		1	1	PF3D7_1355800	splicing factor 3B subunit 5, putative (SF3B5)		346		346
PF3D7_0201300		1	1	PF3D7_0201300	stevor,PIR protein		347		347
PF3D7_0907700		1	1	PF3D7_0907700	subunit of proteaseome activator complex, putative		348		348
PF3D7_0518200		1	1	PF3D7_0518200	SWIB/MDM2 domain-containing protein, putative		349		349
PF3D7_1229500		1	1	PF3D7_1229500	T-complex protein 1, gamma subunit, putative		350		350
PF3D7_0308200		1	1	PF3D7_0308200	TCP-1/cpn60 chaperonin family, putative		351		351
PF3D7_1438900		1	1	PF3D7_1438900	thioredoxin peroxidase 1 (Trx-Px1)		352		352
PF3D7_1126000		1	1	PF3D7_1126000	threonine--tRNA ligase (ThrRS)		353		353
PF3D7_1107800		1	1	PF3D7_1107800	transcription factor with AP2 domain(s) (ApiAP2)		354		354
PF3D7_0323000		1	1	PF3D7_0323000	translation machinery-associated protein 7, putative (TMA7)		355		355
PF3D7_1318800		1	1	PF3D7_1318800	translocation protein SEC63 (SEC63)		356		356
PF3D7_0422100		1	1	PF3D7_0422100	transmembrane emp24 domain-containing protein, putative		357		357
PF3D7_1136300		1	1	PF3D7_1136300	tudor staphylococcal nuclease (TSN)		358		358
PF3D7_0819900		1	1	PF3D7_0819900	U6 snRNA-associated Sm-like protein LSm3, putative (LSM3)		359		359
PF3D7_1443300		1	1	PF3D7_1443300	U6 snRNA-associated Sm-like protein LSm5, putative (LSM5)		360		360
PF3D7_1325000		1	1	PF3D7_1325000	U6 snRNA-associated Sm-like protein LSm6, putative (LSM6)		361		361
PF3D7_1209200		1	1	PF3D7_1209200	U6 snRNA-associated Sm-like protein LSm7, putative (LSM7)		362		362
PF3D7_1402500		1	1	PF3D7_1402500	ubiquitin-40S ribosomal protein S27a, putative		363		363
PF3D7_1311900		1	1	PF3D7_1311900	vacuolar ATP synthase subunit a (vapA)		364		364
PF3D7_0406100		1	1	PF3D7_0406100	vacuolar ATP synthase subunit b		365		365
PF3D7_0106100		1	1	PF3D7_0106100	vacuolar ATP synthase subunit c, putative		366		366
PF3D7_0934500		1	1	PF3D7_0934500	vacuolar ATP synthase subunit e, putative		367		367
PF3D7_1456800		1	1	PF3D7_1456800	V-type H(+)-translocating pyrophosphatase, putative (VP1)		368	216	368
PF3D7_1333000	1		1	PF3D7_1333000	20 kDa chaperonin (CPN20)		369	217
PF3D7_1306400	1		1	PF3D7_1306400	26S protease regulatory subunit 10B, putative (RPT4)		370	218
PF3D7_0413600	1		1	PF3D7_0413600	26S proteasome AAA-ATPase subunit RPT3, putative		371	219
PF3D7_1368100	1		1	PF3D7_1368100	26S proteasome regulatory subunit RPN11, putative (RPN11)		372	220
PF3D7_1129200	1		1	PF3D7_1129200	26S proteasome regulatory subunit RPN7, putative (RPN7)		373	221
PF3D7_0719700	1		1	PF3D7_0719700	40S ribosomal protein S10, putative		374	222
PF3D7_0304400	1		1	PF3D7_0304400	60S ribosomal protein L44 (RPL44)		375	223
PF3D7_0419800	1		1	PF3D7_0419800	60S ribosomal protein L7ae/L30e, putative		376	224
PF3D7_1412500	1		1	PF3D7_1412500	actin II (ACT2)		377	225
PF3D7_1110700	1		1	PF3D7_1110700	actin-like protein, putative (ALP1)		378	226
PF3D7_1344800	1		1	PF3D7_1344800	aspartate carbamoyltransferase (ATCase)		379	227
PF3D7_1464700	1		1	PF3D7_1464700	ATP synthase (C/AC39) subunit, putative		380	228
PF3D7_1118500	1		1	PF3D7_1118500	box C/D snoRNP rRNA 2'-O-methylation factor, putative		381	229
PF3D7_1033700	1		1	PF3D7_1033700	bromodomain protein, putative		382	230
PF3D7_0816600	1		1	PF3D7_0816600	chaperone protein ClpB1 (ClpB1)		383	231
PF3D7_0316400	1		1	PF3D7_0316400	conserved Plasmodium protein, unknown function		384	232
PF3D7_0603800	1		1	PF3D7_0603800	conserved Plasmodium protein, unknown function		385	233
PF3D7_0710200	1		1	PF3D7_0710200	conserved Plasmodium protein, unknown function		386	234
PF3D7_0713700	1		1	PF3D7_0713700	conserved Plasmodium protein, unknown function		387	235
PF3D7_0912400	1		1	PF3D7_0912400	conserved Plasmodium protein, unknown function		388	236
PF3D7_1218500	1		1	PF3D7_1218500	conserved Plasmodium protein, unknown function		389	237
PF3D7_1249100	1		1	PF3D7_1249100	conserved Plasmodium protein, unknown function		390	238
PF3D7_1419700	1		1	PF3D7_1419700	conserved Plasmodium protein, unknown function		391	239
PF3D7_1435500	1		1	PF3D7_1435500	conserved Plasmodium protein, unknown function		392	240
PF3D7_1457300	1		1	PF3D7_1457300	conserved Plasmodium protein, unknown function		393	241
PF3D7_1459400	1		1	PF3D7_1459400	conserved Plasmodium protein, unknown function		394	242
PF3D7_0811400	1		1	PF3D7_0811400	conserved protein, unknown function		395	243
PF3D7_1105700	1		1	PF3D7_1105700	conserved protein, unknown function		396	244
PF3D7_0524400	1		1	PF3D7_0524400	cytosolic preribosomal GTP-binding protein, putative		397	245
PF3D7_1417800	1		1	PF3D7_1417800	DNA replication licensing factor MCM2 (MCM2)		398	246
PF3D7_0527000	1		1	PF3D7_0527000	DNA replication licensing factor MCM3, putative (MCM3)		399	247
PF3D7_1317100	1		1	PF3D7_1317100	DNA replication licensing factor MCM4 (MCM4)		400	248
PF3D7_1355100	1		1	PF3D7_1355100	DNA replication licensing factor MCM6 (MCM6)		401	249
PF3D7_0705400	1		1	PF3D7_0705400	DNA replication licensing factor MCM7, putative (MCM7)		402	250
PF3D7_1433500	1		1	PF3D7_1433500	DNA topoisomerase II, putative		403	251
PF3D7_1216900	1		1	PF3D7_1216900	DNA-binding chaperone, putative		404	252
PF3D7_0215700	1		1	PF3D7_0215700	DNA-directed RNA polymerase II second largest subunit, putative		405	253
PF3D7_0923000	1		1	PF3D7_0923000	DNA-directed RNA polymerase II, putative		406	254
PF3D7_0728000	1		1	PF3D7_0728000	eukaryotic translation initiation factor 2 alpha subunit, putative		407	255
PF3D7_0918300	1		1	PF3D7_0918300	eukaryotic translation initiation factor 3 subunit 5, putative		408	256
PF3D7_1206700	1		1	PF3D7_1206700	eukaryotic translation initiation factor 5, putative		409	257
PF3D7_1438000	1		1	PF3D7_1438000	eukaryotic translation initiation factor eIF2A, putative		410	258
PF3D7_1247400	1		1	PF3D7_1247400	FK506-binding protein (FKBP)-type peptidyl-prolyl isomerase (FKBP35)		411	259
PF3D7_0408500	1		1	PF3D7_0408500	flap endonuclease 1 (FEN1)		412	260
PF3D7_0418200	1		1	PF3D7_0418200	golgi organization and biogenesis factor, putative		413	261
PF3D7_0722400	1		1	PF3D7_0722400	GTP-binding protein, putative		414	262
PF3D7_0920800	1		1	PF3D7_0920800	inosine-5'-monophosphate dehydrogenase		415	263
PF3D7_0201800	1		1	PF3D7_0201800	knob associated heat shock protein 40 (KAHsp40)		416	264
PF3D7_1342600	1		1	PF3D7_1342600	myosin A (MyoA)		417	265
PF3D7_0310400	1		1	PF3D7_0310400	parasite-infected erythrocyte surface protein (PIESP1)		418	266
PF3D7_0212300	1		1	PF3D7_0212300	peptide chain release factor subunit 1, putative		419	267
PF3D7_1342800	1		1	PF3D7_1342800	phosphoenolpyruvate carboxykinase (PEPCK)		420	268
PF3D7_1408000	1		1	PF3D7_1408000	plasmepsin II		421	269
PF3D7_0922700	1		1	PF3D7_0922700	pre-mRNA splicing factor, putative		422	270
PF3D7_1226600	1		1	PF3D7_1226600	proliferating cell nuclear antigen 2 (PCNA2)		423	271
PF3D7_0608500	1		1	PF3D7_0608500	proteasome subunit alpha type-2, putative		424	272
PF3D7_1134100	1		1	PF3D7_1134100	protein disulfide isomerase (PDI-11)		425	273
PF3D7_1361100	1		1	PF3D7_1361100	protein transport protein Sec24A (SEC24A)		426	274
PF3D7_1346100	1		1	PF3D7_1346100	protein transport protein SEC61 subunit alpha (SEC61)		427	275
PF3D7_1241700	1		1	PF3D7_1241700	replication factor C subunit 4, putative		428	276
PF3D7_0915200	1		1	PF3D7_0915200	ribonuclease H2 subunit C, putative		429	277
PF3D7_0810600	1		1	PF3D7_0810600	RNA helicase, putative		430	278
PF3D7_0605100	1		1	PF3D7_0605100	RNA-binding protein, putative		431	279
PF3D7_1002400.2	1		1	PF3D7_1002400.2	RNA-binding protein, putative		432	280
PF3D7_1438100	1		1	PF3D7_1438100	secretory complex protein 62 (SEC62)		433	281
PF3D7_0503300	1		1	PF3D7_0503300	serine/arginine-rich splicing factor 12 (SRSF12)		434	282
PF3D7_1216300	1		1	PF3D7_1216300	signal recognition particle subunit SRP19 (SRP19)		435	283
PF3D7_0508800	1		1	PF3D7_0508800	single-stranded DNA-binding protein (SSB)		436	284
PF3D7_0112000	1		1	PF3D7_0112000	TatD-like deoxyribonuclease, putative		437	285
PF3D7_0214000	1		1	PF3D7_0214000	T-complex protein 1, putative		438	286
PF3D7_1419200	1		1	PF3D7_1419200	thioredoxin-like protein, putative		439	287
PF3D7_0618700	1		1	PF3D7_0618700	trafficking protein particle complex subunit 6A, putative		440	288
PF3D7_1007700	1		1	PF3D7_1007700	transcription factor with AP2 domain(s) (ApiAP2)		441	289
PF3D7_1332800	1		1	PF3D7_1332800	translation initiation factor 6, putative		442	290
PF3D7_0607000	1		1	PF3D7_0607000	translation initiation factor IF-2, putative		443	291
PF3D7_1442300	1		1	PF3D7_1442300	tRNA binding protein, putative		444	292
PF3D7_1457500	1		1	PF3D7_1457500	vacuolar protein sorting-associated protein 4 (VPS4)		445	293
PF3D7_1432100	1		1	PF3D7_1432100	voltage-dependent anion-selective channel protein, putative		446	294
	294	368

## Sheet: S4B CompList
ID	Protein description
PF3D7_0818200	14-3-3 protein (14-3-3I)	1
PF3D7_1333000	20 kDa chaperonin (CPN20)	2
PF3D7_1306400	26S protease regulatory subunit 10B, putative (RPT4)	3
PF3D7_0413600	26S proteasome AAA-ATPase subunit RPT3, putative	4
PF3D7_1368100	26S proteasome regulatory subunit RPN11, putative (RPN11)	5
PF3D7_1129200	26S proteasome regulatory subunit RPN7, putative (RPN7)	6
PF3D7_0719700	40S ribosomal protein S10, putative	7
PF3D7_0516200	40S ribosomal protein S11	8
PF3D7_0317600	40S ribosomal protein S11, putative (RPS11)	9
PF3D7_0307100	40S ribosomal protein S12, putative	10
PF3D7_1358800	40S ribosomal protein S15 (RPS15)	11
PF3D7_0316800	40S ribosomal protein S15A, putative	12
PF3D7_0813900	40S ribosomal protein S16, putative	13
PF3D7_1242700	40S ribosomal protein S17, putative	14
PF3D7_1126200	40S ribosomal protein S18, putative	15
PF3D7_0422400	40S ribosomal protein S19 (RPS19)	16
PF3D7_1317800	40S ribosomal protein S19 (RPS19)	17
PF3D7_1026800	40S ribosomal protein S2 (RPS2)	18
PF3D7_1003500	40S ribosomal protein S20e, putative	19
PF3D7_1144000	40S ribosomal protein S21 (RPS21)	20
PF3D7_0519400	40S ribosomal protein S24 (RPS24)	21
PF3D7_1421200	40S ribosomal protein S25 (RPS25)	22
PF3D7_0217800	40S ribosomal protein S26 (RPS26)	23
PF3D7_1308300	40S ribosomal protein S27 (RPS27)	24
PF3D7_1461300	40S ribosomal protein S28e, putative	25
PF3D7_0705700	40S ribosomal protein S29, putative	26
PF3D7_1465900	40S ribosomal protein S3	27
PF3D7_0322900	40S ribosomal protein S3A, putative	28
PF3D7_1105400	40S ribosomal protein S4, putative	29
PF3D7_1447000	40S ribosomal protein S5	30
PF3D7_0721600	40S ribosomal protein S5, putative	31
PF3D7_1342000	40S ribosomal protein S6	32
PF3D7_1302800	40S ribosomal protein S7, putative	33
PF3D7_1408600	40S ribosomal protein S8e, putative	34
PF3D7_0520000	40S ribosomal protein S9, putative	35
PF3D7_1232100	60 kDa chaperonin (CPN60)	36
PF3D7_1103100	60S acidic ribosomal protein P1, putative (RPP1)	37
PF3D7_0309600	60S acidic ribosomal protein P2 (PfP2)	38
PF3D7_1441200	60S ribosomal protein L1, putative	39
PF3D7_1414300	60S ribosomal protein L10, putative	40
PF3D7_0719600	60S ribosomal protein L11a, putative	41
PF3D7_0517000	60S ribosomal protein L12, putative	42
PF3D7_1004000	60S ribosomal protein L13, putative	43
PF3D7_0814000	60S ribosomal protein L13-2, putative	44
PF3D7_1431700	60S ribosomal protein L14, putative	45
PF3D7_0415900	60S ribosomal protein L15, putative	46
PF3D7_1351400	60S ribosomal protein L17, putative	47
PF3D7_1341200	60S ribosomal protein L18, putative	48
PF3D7_1341300	60S ribosomal protein L18-2, putative	49
PF3D7_0614500	60S ribosomal protein L19 (RPL19)	50
PF3D7_0516900	60S ribosomal protein L2 (RPL2)	51
PF3D7_1426000	60S ribosomal protein L21 (RPL21)	52
PF3D7_0821700	60S ribosomal protein L22, putative	53
PF3D7_1323400	60S ribosomal protein L23 (RPL23)	54
PF3D7_1331800	60S ribosomal protein L23, putative	55
PF3D7_1309100	60S ribosomal protein L24, putative	56
PF3D7_0312800	60S ribosomal protein L26, putative	57
PF3D7_1460700	60S ribosomal protein L27 (RPL27)	58
PF3D7_0618300	60S ribosomal protein L27a, putative	59
PF3D7_1142500	60S ribosomal protein L28 (RPL28)	60
PF3D7_1460300	60S ribosomal protein L29, putative	61
PF3D7_1027800	60S ribosomal protein L3 (RPL3)	62
PF3D7_1019400	60S ribosomal protein L30e, putative	63
PF3D7_0503800	60S ribosomal protein L31 (RPL31)	64
PF3D7_0903900	60S ribosomal protein L32 (RPL32)	65
PF3D7_0710600	60S ribosomal protein L34 (RPL34)	66
PF3D7_1124900	60S ribosomal protein L35, putative	67
PF3D7_1142600	60S ribosomal protein L35ae, putative	68
PF3D7_1109900	60S ribosomal protein L36 (RPL36)	69
PF3D7_0210100.1	60S ribosomal protein L37ae, putative	70
PF3D7_1130100	60S ribosomal protein L38 (RPL38)	71
PF3D7_0507100	60S ribosomal protein L4 (RPL4)	72
PF3D7_0304400	60S ribosomal protein L44 (RPL44)	73
PF3D7_1424100	60S ribosomal protein L5, putative	74
PF3D7_1323100	60S ribosomal protein L6, putative	75
PF3D7_1338200	60S ribosomal protein L6-2, putative	76
PF3D7_0307200	60S ribosomal protein L7, putative	77
PF3D7_1424400	60S ribosomal protein L7-3, putative	78
PF3D7_0419800	60S ribosomal protein L7ae/L30e, putative	79
PF3D7_1130200	60S ribosomal protein P0 (PfP0)	80
PF3D7_0915400	6-phosphofructokinase (PFK9)	81
PF3D7_1454700	6-phosphogluconate dehydrogenase, decarboxylating, putative	82
PF3D7_1246200	actin I (ACT1)	83
PF3D7_1412500	actin II (ACT2)	84
PF3D7_1110700	actin-like protein, putative (ALP1)	85
PF3D7_1238800	acyl-CoA synthetase (ACS11)	86
PF3D7_0731600	acyl-CoA synthetase (ACS5)	87
PF3D7_1008900	adenylate kinase (AK1)	88
PF3D7_0206700	adenylosuccinate lyase (ASL)	89
PF3D7_0903700	alpha tubulin 1	90
PF3D7_0422300	alpha tubulin 2	91
PF3D7_1149000	antigen 332, DBL-like protein (Pf332)	92
PF3D7_1038000.1	antigen UB05	93
PF3D7_0305600	AP endonuclease (DNA-[apurinic or apyrimidinic site] lyase), putative	94
PF3D7_1110400	asparagine-rich antigen	95
PF3D7_0211800	asparagine--tRNA ligase (AsnRS)	96
PF3D7_1344800	aspartate carbamoyltransferase (ATCase)	97
PF3D7_1464700	ATP synthase (C/AC39) subunit, putative	98
PF3D7_1235700	ATP synthase subunit beta, mitochondrial	99
PF3D7_0209800	ATP-dependent RNA helicase UAP56 (UAP56)	100
PF3D7_0904700	bacterial histone-like protein (HU)	101
PF3D7_1426100	basic transcription factor 3b, putative	102
PF3D7_1118500	box C/D snoRNP rRNA 2'-O-methylation factor, putative	103
PF3D7_1033700	bromodomain protein, putative	104
PF3D7_1238100	calcyclin binding protein, putative	105
PF3D7_1434200	calmodulin (CAM)	106
PF3D7_1136500.1	casein kinase 1 (CK1)	107
PF3D7_1108400	casein kinase 2, alpha subunit (CK2alpha)	108
PF3D7_1342400	casein kinase II beta chain (CK2beta2)	109
PF3D7_0619400	cell division cycle protein 48 homologue, putative	110
PF3D7_1446600	centrin-2 (CEN2)	111
PF3D7_1027700.1	centrin-3 (CEN3)	112
PF3D7_0816600	chaperone protein ClpB1 (ClpB1)	113
PF3D7_0608700	chaperone, putative	114
PF3D7_1023900	chromodomain-helicase-DNA-binding protein 1 homolog, putative (CHD1)	115
PF3D7_1121600	circumsporozoite-related antigen,exported protein 1 (EXP1)	116
PF3D7_1236100	clustered-asparagine-rich protein	117
PF3D7_1453700	co-chaperone p23 (P23)	118
PF3D7_1237700	conserved Plasmodium membrane protein, unknown function	119
PF3D7_1021900	conserved Plasmodium protein (10b antigen), unknown function	120
PF3D7_0108500	conserved Plasmodium protein, unknown function	121
PF3D7_0210900	conserved Plasmodium protein, unknown function	122
PF3D7_0404300	conserved Plasmodium protein, unknown function	123
PF3D7_0519700	conserved Plasmodium protein, unknown function	124
PF3D7_0520400	conserved Plasmodium protein, unknown function	125
PF3D7_0601900	conserved Plasmodium protein, unknown function	126
PF3D7_0617200	conserved Plasmodium protein, unknown function	127
PF3D7_0618200	conserved Plasmodium protein, unknown function	128
PF3D7_0721100	conserved Plasmodium protein, unknown function	129
PF3D7_0813300	conserved Plasmodium protein, unknown function	130
PF3D7_0912500	conserved Plasmodium protein, unknown function	131
PF3D7_1115800	conserved Plasmodium protein, unknown function	132
PF3D7_1366900	conserved Plasmodium protein, unknown function	133
PF3D7_1441100	conserved Plasmodium protein, unknown function	134
PF3D7_1466800	conserved Plasmodium protein, unknown function	135
PF3D7_0202400	conserved Plasmodium protein, unknown function	136
PF3D7_0204200	conserved Plasmodium protein, unknown function	137
PF3D7_0213600	conserved Plasmodium protein, unknown function	138
PF3D7_0315600	conserved Plasmodium protein, unknown function	139
PF3D7_0604500	conserved Plasmodium protein, unknown function	140
PF3D7_0716300	conserved Plasmodium protein, unknown function	141
PF3D7_0811600	conserved Plasmodium protein, unknown function	142
PF3D7_0819700	conserved Plasmodium protein, unknown function	143
PF3D7_1036900	conserved Plasmodium protein, unknown function	144
PF3D7_1120000	conserved Plasmodium protein, unknown function	145
PF3D7_1140200	conserved Plasmodium protein, unknown function	146
PF3D7_1147300	conserved Plasmodium protein, unknown function	147
PF3D7_1205600	conserved Plasmodium protein, unknown function	148
PF3D7_1248700	conserved Plasmodium protein, unknown function	149
PF3D7_1317400	conserved Plasmodium protein, unknown function	150
PF3D7_1361800	conserved Plasmodium protein, unknown function	151
PF3D7_1462300	conserved Plasmodium protein, unknown function	152
PF3D7_1468100	conserved Plasmodium protein, unknown function	153
PF3D7_0316400	conserved Plasmodium protein, unknown function	154
PF3D7_0603800	conserved Plasmodium protein, unknown function	155
PF3D7_0710200	conserved Plasmodium protein, unknown function	156
PF3D7_0713700	conserved Plasmodium protein, unknown function	157
PF3D7_0912400	conserved Plasmodium protein, unknown function	158
PF3D7_1218500	conserved Plasmodium protein, unknown function	159
PF3D7_1249100	conserved Plasmodium protein, unknown function	160
PF3D7_1419700	conserved Plasmodium protein, unknown function	161
PF3D7_1435500	conserved Plasmodium protein, unknown function	162
PF3D7_1457300	conserved Plasmodium protein, unknown function	163
PF3D7_1459400	conserved Plasmodium protein, unknown function	164
PF3D7_1104400	conserved protein, unknown function	165
PF3D7_1427900	conserved protein, unknown function	166
PF3D7_1202600	conserved protein, unknown function	167
PF3D7_0811400	conserved protein, unknown function	168
PF3D7_1105700	conserved protein, unknown function	169
PF3D7_1015200.3	cysteine--tRNA ligase, putative (CysRS)	170
PF3D7_0302500	cytoadherence linked asexual protein 3.1 (CLAG3.1)	171
PF3D7_0302200	cytoadherence linked asexual protein 3.2 (CLAG3.2)	172
PF3D7_0935800	cytoadherence linked asexual protein 9 (CLAG9)	173
PF3D7_1244800	cytoplasmic translation machinery associated protein, putative	174
PF3D7_0524400	cytosolic preribosomal GTP-binding protein, putative	175
PF3D7_0903400	DEAD/DEAH box helicase, putative	176
PF3D7_0513600	deoxyribodipyrimidine photo-lyase, putative	177
PF3D7_1232200	dihydrolipoyl dehydrogenase, mitochondrial (LPD1)	178
PF3D7_1472900	dihydroorotase, putative	179
PF3D7_1227100	DNA helicase 60 (DH60)	180
PF3D7_1417800	DNA replication licensing factor MCM2 (MCM2)	181
PF3D7_0527000	DNA replication licensing factor MCM3, putative (MCM3)	182
PF3D7_1317100	DNA replication licensing factor MCM4 (MCM4)	183
PF3D7_1355100	DNA replication licensing factor MCM6 (MCM6)	184
PF3D7_0705400	DNA replication licensing factor MCM7, putative (MCM7)	185
PF3D7_1433500	DNA topoisomerase II, putative	186
PF3D7_0814200	DNA/RNA-binding protein Alba 1 (ALBA1)	187
PF3D7_1346300	DNA/RNA-binding protein Alba 2 (ALBA2)	188
PF3D7_1006200	DNA/RNA-binding protein Alba 3 (ALBA3)	189
PF3D7_1347500	DNA/RNA-binding protein Alba 4 (ALBA4)	190
PF3D7_1216900	DNA-binding chaperone, putative	191
PF3D7_0215700	DNA-directed RNA polymerase II second largest subunit, putative	192
PF3D7_0923000	DNA-directed RNA polymerase II, putative	193
PF3D7_0629200	DnaJ protein, putative	194
PF3D7_0823800	DnaJ protein, putative	195
PF3D7_1473200	DnaJ protein, putative	196
PF3D7_1010700	dolichyl-phosphate-mannose protein mannosyltransferase, putative	197
PF3D7_1145400	dynamin-like protein (DYN1)	198
PF3D7_1033200	early transcribed membrane protein 10.2 (ETRAMP10.2)	199
PF3D7_0202500	early transcribed membrane protein 2 (ETRAMP2)	200
PF3D7_0319600	elongation factor 1 (EF-1), putative	201
PF3D7_1357000	elongation factor 1-alpha	202
PF3D7_0913200	elongation factor 1-beta (EF-1beta)	203
PF3D7_1338300	elongation factor 1-gamma, putative	204
PF3D7_1451100	elongation factor 2	205
PF3D7_0730900	EMP1-trafficking protein (PTP4)	206
PF3D7_1108600	endoplasmic reticulum-resident calcium binding protein (ERC)	207
PF3D7_1222300	endoplasmin, putative (GRP94)	208
PF3D7_1015900	enolase (ENO)	209
PF3D7_0221900	erythrocyte membrane protein 1 (PfEMP1), pseudogene	210
PF3D7_0201900	erythrocyte membrane protein 3 (EMP3)	211
PF3D7_0703500	erythrocyte membrane-associated antigen	212
PF3D7_1468700	eukaryotic initiation factor 4A (eIF4A)	213
PF3D7_0422700	eukaryotic initiation factor, putative	214
PF3D7_1312900	eukaryotic translation initation factor 4 gamma, putative (EIF4G)	215
PF3D7_0728000	eukaryotic translation initiation factor 2 alpha subunit, putative	216
PF3D7_1010600	eukaryotic translation initiation factor 2 beta subunit, putative	217
PF3D7_1410600	eukaryotic translation initiation factor 2 gamma subunit, putative	218
PF3D7_0716800	eukaryotic translation initiation factor 3 37.28 kDa subunit, putative	219
PF3D7_1212700	eukaryotic translation initiation factor 3 subunit 10, putative	220
PF3D7_0918300	eukaryotic translation initiation factor 3 subunit 5, putative	221
PF3D7_1007900	eukaryotic translation initiation factor 3 subunit 7, putative	222
PF3D7_1206200	eukaryotic translation initiation factor 3 subunit 8, putative	223
PF3D7_1206700	eukaryotic translation initiation factor 5, putative	224
PF3D7_1204300	eukaryotic translation initiation factor 5A (EIF5A)	225
PF3D7_1438000	eukaryotic translation initiation factor eIF2A, putative	226
PF3D7_0815600	eukaryotic translation initiation factor, putative	227
PF3D7_0517700	eukaryotic translation initiation factor, putative	228
PF3D7_1471100	exported protein 2 (EXP2)	229
PF3D7_0517400	FACT complex subunit SPT16, putative (FACT-L)	230
PF3D7_1441400	FACT complex subunit SSRP1, putative (FACT-S)	231
PF3D7_1247400	FK506-binding protein (FKBP)-type peptidyl-prolyl isomerase (FKBP35)	232
PF3D7_0408500	flap endonuclease 1 (FEN1)	233
PF3D7_0923200	flavodoxin-like protein (CPR)	234
PF3D7_1444800	fructose-bisphosphate aldolase (FBPA)	235
PF3D7_0522800	G10 protein, putative	236
PF3D7_1302100	gamete antigen 27/25 (Pfg27)	237
PF3D7_0515700	glideosome-associated protein 40, putative (GAP40)	238
PF3D7_1349200	glutamate--tRNA ligase, putative	239
PF3D7_0512200	glutathione synthetase (GS)	240
PF3D7_1462800	glyceraldehyde-3-phosphate dehydrogenase (GAPDH)	241
PF3D7_1216200	glycerol-3-phosphate dehydrogenase, putative	242
PF3D7_1016300	glycophorin binding protein (GBP)	243
PF3D7_0418200	golgi organization and biogenesis factor, putative	244
PF3D7_1124700	GrpE protein homolog, mitochondrial, putative (MGE1)	245
PF3D7_1117700	GTP-binding nuclear protein RAN/TC4 (RAN)	246
PF3D7_0722400	GTP-binding protein, putative	247
PF3D7_1116800	heat shock protein 101,chaperone protein ClpB2 (HSP101)	248
PF3D7_0708800	heat shock protein 110 (HSP110c)	249
PF3D7_0213100	heat shock protein 40, putative	250
PF3D7_1015600	heat shock protein 60 (HSP60)	251
PF3D7_0818900	heat shock protein 70 (HSP70)	252
PF3D7_0917900	heat shock protein 70 (HSP70-2)	253
PF3D7_1134000	heat shock protein 70 (HSP70-3)	254
PF3D7_0831700	heat shock protein 70 (HSP70-x)	255
PF3D7_0708400	heat shock protein 90 (HSP90)	256
PF3D7_1108700	heat shock protein DnaJ homologue Pfj2	257
PF3D7_1220900	heterochromatin protein 1 (HP1)	258
PF3D7_0204700	hexose transporter (HT)	259
PF3D7_1202900	high mobility group protein B1 (HMGB1)	260
PF3D7_0817900	high mobility group protein B2 (HMGB2)	261
PF3D7_0929400	high molecular weight rhoptry protein 2 (RhopH2)	262
PF3D7_0905400	high molecular weight rhoptry protein 3 (RhopH3)	263
PF3D7_0617800	histone H2A (H2A)	264
PF3D7_0320900	histone H2A variant, putative (H2A.Z)	265
PF3D7_1105100	histone H2B (H2B)	266
PF3D7_0714000	histone H2B variant (H2B.Z)	267
PF3D7_0610400	histone H3 (H3)	268
PF3D7_0617900	histone H3 variant, putative (H3.3)	269
PF3D7_1105000	histone H4 (H4)	270
PF3D7_0527500	Hsc70-interacting protein (HIP)	271
PF3D7_1437900	HSP40, subfamily A, putative	272
PF3D7_0316700	HVA22/TB2/DP1 family protein, putative	273
PF3D7_1003600	inner membrane complex protein 1c, putative (IMC1c)	274
PF3D7_0920800	inosine-5'-monophosphate dehydrogenase	275
PF3D7_1345700	isocitrate dehydrogenase (NADP), mitochondrial precursor (IDH)	276
PF3D7_0524000	karyopherin beta (KASbeta)	277
PF3D7_0201800	knob associated heat shock protein 40 (KAHsp40)	278
PF3D7_0202000	knob-associated histidine-rich protein (KAHRP)	279
PF3D7_0405300	liver specific protein 2, putative (LISP2)	280
PF3D7_1324900	L-lactate dehydrogenase (LDH)	281
PF3D7_0532400	lysine-rich membrane-associated PHISTb protein (LyMP)	282
PF3D7_1350100	lysine--tRNA ligase (KRS1)	283
PF3D7_0932300	M18 aspartyl aminopeptidase (M18AAP)	284
PF3D7_0906300	Maf-like protein, putative	285
PF3D7_0801800	mannose-6-phosphate isomerase, putative	286
PF3D7_0500800	mature parasite-infected erythrocyte surface antigen,erythrocyte membrane protein 2 (MESA)	287
PF3D7_1353200	membrane associated histidine-rich protein (MAHRP2)	288
PF3D7_0417500	memo-like protein	289
PF3D7_0930300	merozoite surface protein 1 (MSP1)	290
PF3D7_0206800	merozoite surface protein 2 (MSP2)	291
PF3D7_1335100	merozoite surface protein 7 (MSP7)	292
PF3D7_1228600	merozoite surface protein 9 (MSP9)	293
PF3D7_1434600	methionine aminopeptidase 2 (METAP2)	294
PF3D7_1034900	methionine--tRNA ligase, putative	295
PF3D7_0523000	multidrug resistance protein (MDR1)	296
PF3D7_1128200	multiprotein bridging factor type 1, putative (MBF1)	297
PF3D7_1342600	myosin A (MyoA)	298
PF3D7_1416500	NADP-specific glutamate dehydrogenase (GDH1)	299
PF3D7_0621800	nascent polypeptide associated complex alpha chain, putative	300
PF3D7_1347200	nucleoside transporter 1 (NT1)	301
PF3D7_1203700	nucleosome assembly protein (NAPL)	302
PF3D7_0919000	nucleosome assembly protein (NAPS)	303
PF3D7_1250100	osmiophilic body protein (G377)	304
PF3D7_0310400	parasite-infected erythrocyte surface protein (PIESP1)	305
PF3D7_0501200	parasite-infected erythrocyte surface protein (PIESP2)	306
PF3D7_1129100	parasitophorous vacuolar protein 1 (PV1)	307
PF3D7_0212300	peptide chain release factor subunit 1, putative	308
PF3D7_1027300	peroxiredoxin (nPrx)	309
PF3D7_0114100	Pfmc-2TM Maurer's cleft two transmembrane protein (MC-2TM)	310
PF3D7_0222100	Pfmc-2TM Maurer's cleft two transmembrane protein (MC-2TM)	311
PF3D7_1403900	phosphatase, putative	312
PF3D7_1464600	phosphatase, putative	313
PF3D7_1342800	phosphoenolpyruvate carboxykinase (PEPCK)	314
PF3D7_0922500	phosphoglycerate kinase (PGK)	315
PF3D7_1325100	phosphoribosylpyrophosphate synthetase	316
PF3D7_1408000	plasmepsin II	317
PF3D7_1407800	plasmepsin IV (PM4)	318
PF3D7_0402000	Plasmodium exported protein (PHISTa), unknown function	319
PF3D7_0532300	Plasmodium exported protein (PHISTb), unknown function	320
PF3D7_1201000	Plasmodium exported protein (PHISTb), unknown function	321
PF3D7_0424600	Plasmodium exported protein (PHISTb), unknown function	322
PF3D7_1476300	Plasmodium exported protein (PHISTb), unknown function	323
PF3D7_0401800	Plasmodium exported protein (PHISTb), unknown function (PfD80)	324
PF3D7_0731300	Plasmodium exported protein (PHISTb), unknown function (PfG174)	325
PF3D7_0936800	Plasmodium exported protein (PHISTc), unknown function	326
PF3D7_0801000	Plasmodium exported protein (PHISTc), unknown function	327
PF3D7_0702500	Plasmodium exported protein, unknown function	328
PF3D7_0501000	Plasmodium exported protein, unknown function	329
PF3D7_1353100	Plasmodium exported protein, unknown function	330
PF3D7_1360900	polyadenylate-binding protein, putative	331
PF3D7_1224300	polyadenylate-binding protein, putative (PABP)	332
PF3D7_1107300	polyadenylate-binding protein-interacting protein 1, putative (PAIP1)	333
PF3D7_1011800	PRE-binding protein (PREBP)	334
PF3D7_0922700	pre-mRNA splicing factor, putative	335
PF3D7_0517300	pre-mRNA-splicing factor (SR1)	336
PF3D7_0932200	profilin, putative (PFN)	337
PF3D7_1361900	proliferating cell nuclear antigen (PCNA)	338
PF3D7_1226600	proliferating cell nuclear antigen 2 (PCNA2)	339
PF3D7_1428300	proliferation-associated protein 2g4, putative	340
PF3D7_1213800	proline--tRNA ligase (PRS)	341
PF3D7_1474800	proteasome subunit alpha type-1, putative	342
PF3D7_0608500	proteasome subunit alpha type-2, putative	343
PF3D7_0727400	proteasome subunit alpha type-5, putative	344
PF3D7_0518300	proteasome subunit beta type-1, putative	345
PF3D7_0803800	proteasome subunit beta type-4	346
PF3D7_1134100	protein disulfide isomerase (PDI-11)	347
PF3D7_0827900	protein disulfide isomerase (PDI8)	348
PF3D7_1127000	protein phosphatase, putative	349
PF3D7_0822600	protein transport protein SEC23 (SEC23)	350
PF3D7_1361100	protein transport protein Sec24A (SEC24A)	351
PF3D7_1346100	protein transport protein SEC61 subunit alpha (SEC61)	352
PF3D7_0821800	protein transport protein SEC61 subunit beta (Sec61-beta)	353
PF3D7_0621200	pyridoxine biosynthesis protein PDX1 (PDX1)	354
PF3D7_1357900	pyrroline-5-carboxylate reductase	355
PF3D7_0826700	receptor for activated c kinase (RACK)	356
PF3D7_0711500	regulator of chromosome condensation, putative	357
PF3D7_1241700	replication factor C subunit 4, putative	358
PF3D7_1463200	replication factor C3, putative (RFC3)	359
PF3D7_1252100	rhoptry neck protein 3 (RON3)	360
PF3D7_1116000	rhoptry neck protein 4 (RON4)	361
PF3D7_0707300	rhoptry-associated membrane antigen (RAMA)	362
PF3D7_1410400	rhoptry-associated protein 1 (RAP1)	363
PF3D7_0501600	rhoptry-associated protein 2 (RAP2)	364
PF3D7_0501500	rhoptry-associated protein 3 (RAP3)	365
PF3D7_0623900	ribonuclease H2 subunit A, putative	366
PF3D7_0915200	ribonuclease H2 subunit C, putative	367
PF3D7_0219400.2	ribosome associated membrane protein RAMP4, putative	368
PF3D7_0936300	ring-exported protein 3 (REX3)	369
PF3D7_1409800	RNA binding protein Bruno, putative (HoBo)	370
PF3D7_0810600	RNA helicase, putative	371
PF3D7_0916700	RNA-binding protein musashi, putative (HoMu)	372
PF3D7_0823200	RNA-binding protein, putative	373
PF3D7_0923900	RNA-binding protein, putative	374
PF3D7_0929200	RNA-binding protein, putative	375
PF3D7_1006800	RNA-binding protein, putative	376
PF3D7_1310700	RNA-binding protein, putative	377
PF3D7_0605100	RNA-binding protein, putative	378
PF3D7_1002400.2	RNA-binding protein, putative	379
PF3D7_1368200	RNAse L inhibitor protein, putative	380
PF3D7_1359400	rRNA associated RNA binding protein, putative	381
PF3D7_1250000	rRNA-processing protein, putative	382
PF3D7_0310600.2	SAC3/GNAP family-related protein, putative	383
PF3D7_0922200	S-adenosylmethionine synthetase (SAMS)	384
PF3D7_0918000	secreted acid phosphatase (GAP50)	385
PF3D7_1438100	secretory complex protein 62 (SEC62)	386
PF3D7_0207600	serine repeat antigen 5 (SERA5)	387
PF3D7_0207500	serine repeat antigen 6 (SERA6)	388
PF3D7_0503300	serine/arginine-rich splicing factor 12 (SRSF12)	389
PF3D7_1356800	serine/threonine protein kinase, putative (ARK3)	390
PF3D7_0406200	sexual stage-specific protein precursor (Pfs16)	391
PF3D7_1216300	signal recognition particle subunit SRP19 (SRP19)	392
PF3D7_1450100	signal recognition particle subunit SRP54 (SRP54)	393
PF3D7_0508800	single-stranded DNA-binding protein (SSB)	394
PF3D7_0501300	skeleton-binding protein 1 (SBP1)	395
PF3D7_0702400	small exported membrane protein 1 (SEMP1)	396
PF3D7_1414800	small nuclear ribonucleoprotein-associated protein B, putative (SNRPB)	397
PF3D7_0505800	small ubiquitin-related modifier (SUMO)	398
PF3D7_1129000	spermidine synthase (SpdSyn)	399
PF3D7_1355800	splicing factor 3B subunit 5, putative (SF3B5)	400
PF3D7_1123900	splicing factor, putative	401
PF3D7_0201300	stevor,PIR protein	402
PF3D7_0907700	subunit of proteaseome activator complex, putative	403
PF3D7_0518200	SWIB/MDM2 domain-containing protein, putative	404
PF3D7_0112000	TatD-like deoxyribonuclease, putative	405
PF3D7_0320300	T-complex protein 1 epsilon subunit, putative	406
PF3D7_1229500	T-complex protein 1, gamma subunit, putative	407
PF3D7_0214000	T-complex protein 1, putative	408
PF3D7_0306800	T-complex protein beta subunit, putative	409
PF3D7_1132200	TCP-1/cpn60 chaperonin family, putative	410
PF3D7_1357800	TCP-1/cpn60 chaperonin family, putative	411
PF3D7_0308200	TCP-1/cpn60 chaperonin family, putative	412
PF3D7_1438900	thioredoxin peroxidase 1 (Trx-Px1)	413
PF3D7_1419200	thioredoxin-like protein, putative	414
PF3D7_1352500	thioredoxin-related protein, putative	415
PF3D7_1126000	threonine--tRNA ligase (ThrRS)	416
PF3D7_0618700	trafficking protein particle complex subunit 6A, putative	417
PF3D7_1107800	transcription factor with AP2 domain(s) (ApiAP2)	418
PF3D7_1007700	transcription factor with AP2 domain(s) (ApiAP2)	419
PF3D7_0315100	translation initiation factor 4E (eIF4E)	420
PF3D7_1332800	translation initiation factor 6, putative	421
PF3D7_1143400	translation initiation factor eIF-1A, putative	422
PF3D7_0607000	translation initiation factor IF-2, putative	423
PF3D7_1243600	translation initiation factor SUI1, putative	424
PF3D7_0323000	translation machinery-associated protein 7, putative (TMA7)	425
PF3D7_1318800	translocation protein SEC63 (SEC63)	426
PF3D7_1436300	translocon component PTEX150 (PTEX150)	427
PF3D7_0422100	transmembrane emp24 domain-containing protein, putative	428
PF3D7_1442300	tRNA binding protein, putative	429
PF3D7_1008700	tubulin beta chain	430
PF3D7_1136300	tudor staphylococcal nuclease (TSN)	431
PF3D7_0807900	tyrosine--tRNA ligase (TyrRS)	432
PF3D7_0819900	U6 snRNA-associated Sm-like protein LSm3, putative (LSM3)	433
PF3D7_1443300	U6 snRNA-associated Sm-like protein LSm5, putative (LSM5)	434
PF3D7_1325000	U6 snRNA-associated Sm-like protein LSm6, putative (LSM6)	435
PF3D7_1209200	U6 snRNA-associated Sm-like protein LSm7, putative (LSM7)	436
PF3D7_1402500	ubiquitin-40S ribosomal protein S27a, putative	437
PF3D7_1365900	ubiquitin-60S ribosomal protein L40	438
PF3D7_1311900	vacuolar ATP synthase subunit a (vapA)	439
PF3D7_0406100	vacuolar ATP synthase subunit b	440
PF3D7_0106100	vacuolar ATP synthase subunit c, putative	441
PF3D7_0934500	vacuolar ATP synthase subunit e, putative	442
PF3D7_1323200	vacuolar ATP synthase subunit g, putative	443
PF3D7_1457500	vacuolar protein sorting-associated protein 4 (VPS4)	444
PF3D7_1432100	voltage-dependent anion-selective channel protein, putative	445
PF3D7_1456800	V-type H(+)-translocating pyrophosphatase, putative (VP1)	446
