# Supplementary material for: Identification of Plasmodium falciparum nuclear proteins by mass spectrometry and proposed protein annotation
Source: PLoS One. 2018 Oct 31;13(10):e0205596. doi: 10.1371/journal.pone.0205596 (PMC6209197; doi:10.1371/journal.pone.0205596)
Supplement: S5 Fig — (XLSX) [file pone.0205596.s005.xlsx]

## Sheet: Method
Conversion de numéros de gène PlasmoDB en numéro d'accession UniProt
avec l'outil Retreive / ID mapping d'UniProt
CE --> 283 protéines retrouvées sur 298
NE --> 429 protéines retrouvées sur 446
Analyse GO avec DAVID
Functional annotation Table
GOterm CC DIRECT = Cellular Component
CE --> 239 protéines renseignées
NE --> 342 protéines renseignées
UP_KEYWORDS = UniProt Keywords
CE --> 274 protéines renseignées
NE --> 418 protéines renseignées

## Sheet: Cell_Compartment_NE
UniProt ID	ID	Proteins description	Species	Nucleus		Cyto		GOTERM_CC_DIRECT	GOTERM_CC_DIRECT	GOTERM_CC_DIRECT	GOTERM_CC_DIRECT	GOTERM_CC_DIRECT	GOTERM_CC_DIRECT	GOTERM_CC_DIRECT	GOTERM_CC_DIRECT	GOTERM_CC_DIRECT	GOTERM_CC_DIRECT
C0H4V6	PF3D7_0818200	14-3-3 protein, putative(MAL8P1.69)	Plasmodium falciparum 3D7	x	1	x	1	GO:0005634~nucleus	GO:0005737~cytoplasm	GO:0020020~food vacuole,
Q8I1V1	PF3D7_0413600	26S proteasome AAA-ATPase subunit RPT3, putative(PFD0665c)	Plasmodium falciparum 3D7	x	2			GO:0005838~proteasome regulatory particle	GO:0008540~proteasome regulatory particle, base subcomplex	GO:0031595~nuclear proteasome complex	GO:0031597~cytosolic proteasome complex,
Q8II71	PF3D7_1129200	26S proteasome regulatory complex subunit, putative(PF11_0303)	Plasmodium falciparum 3D7					GO:0000502~proteasome complex,
Q8IEQ1	PF3D7_1306400	26S proteasome regulatory subunit, putative(PF13_0033)	Plasmodium falciparum 3D7	x	3	x	2	GO:0005838~proteasome regulatory particle	GO:0008540~proteasome regulatory particle, base subcomplex	GO:0031595~nuclear proteasome complex	GO:0031597~cytosolic proteasome complex,
Q8IBQ5	PF3D7_0719700	40S ribosomal protein S10, putative(PF07_0080)	Plasmodium falciparum 3D7			x	3	GO:0022627~cytosolic small ribosomal subunit,
O77381	PF3D7_0317600	40S ribosomal protein S11, putative(PFC0775w)	Plasmodium falciparum 3D7			x	4	GO:0022627~cytosolic small ribosomal subunit,
Q8IDB0	PF3D7_1358800	40S ribosomal protein S13, putative(PF13_0316)	Plasmodium falciparum 3D7	x	4	x	5	GO:0005730~nucleolus	GO:0022627~cytosolic small ribosomal subunit,
Q8I3U6	PF3D7_0516200	40S ribosomal protein S14, putative(PFE0810c)	Plasmodium falciparum 3D7			x	6	GO:0022627~cytosolic small ribosomal subunit,
C0H5C2	PF3D7_1317800	40S ribosomal protein S15/S19, putative(MAL13P1.92)	Plasmodium falciparum 3D7			x	7	GO:0022627~cytosolic small ribosomal subunit,
O77395	PF3D7_0316800	40S ribosomal protein S15A, putative(PFC0735w)	Plasmodium falciparum 3D7			x	8	GO:0022627~cytosolic small ribosomal subunit,
Q8IAX5	PF3D7_0813900	40S ribosomal protein S16, putative(PF08_0076)	Plasmodium falciparum 3D7			x	9	GO:0022627~cytosolic small ribosomal subunit,
Q8I502	PF3D7_1242700	40S ribosomal protein S17, putative(PFL2055w)	Plasmodium falciparum 3D7			x	10	GO:0005739~mitochondrion	GO:0022627~cytosolic small ribosomal subunit,
Q8IIA2	PF3D7_1126200	40S ribosomal protein S18, putative(PF11_0272)	Plasmodium falciparum 3D7			x	11	GO:0005829~cytosol	GO:0015935~small ribosomal subunit,
Q8IFP2	PF3D7_0422400	40S ribosomal protein S19, putative(PFD1055w)	Plasmodium falciparum 3D7			x	12	GO:0022627~cytosolic small ribosomal subunit,
Q8IL02	PF3D7_1447000	40S ribosomal protein S2, putative(PF14_0448)	Plasmodium falciparum 3D7			x	13	GO:0022627~cytosolic small ribosomal subunit,
Q8IK02	PF3D7_1003500	40S ribosomal protein S20e, putative(PF10_0038)	Plasmodium falciparum 3D7			x	14	GO:0022627~cytosolic small ribosomal subunit,
Q8IHS5	PF3D7_1144000	40S ribosomal protein S21e, putative(PF11_0454)	Plasmodium falciparum 3D7			x	15	GO:0022627~cytosolic small ribosomal subunit,
Q8I3R6	PF3D7_0519400	40S ribosomal protein S24, putative(PFE0975c)	Plasmodium falciparum 3D7			x	16	GO:0022627~cytosolic small ribosomal subunit,
Q8ILN8	PF3D7_1421200	40S ribosomal protein S25, putative(PF14_0205)	Plasmodium falciparum 3D7			x	17	GO:0022627~cytosolic small ribosomal subunit,
O96258	PF3D7_0217800	40S ribosomal protein S26e, putative(PFB0830w)	Plasmodium falciparum 3D7			x	18	GO:0022627~cytosolic small ribosomal subunit,
Q8IEN2	PF3D7_1308300	40S ribosomal protein S27, putative(PF13_0045)	Plasmodium falciparum 3D7			x	19	GO:0022627~cytosolic small ribosomal subunit,
Q8IKL9	PF3D7_1461300	40S ribosomal protein S28e, putative(PF14_0585)	Plasmodium falciparum 3D7			x	20	GO:0022627~cytosolic small ribosomal subunit,
C0H4K8	PF3D7_0705700	40S ribosomal protein S29, putative(MAL7P1.300)	Plasmodium falciparum 3D7			x	21	GO:0022627~cytosolic small ribosomal subunit,
A0A143ZZG2	PF3D7_1026800	40S ribosomal protein S2B, putative(PF10_0264)	Plasmodium falciparum 3D7			x	22	GO:0022627~cytosolic small ribosomal subunit	GO:0030686~90S preribosome,
Q8IKH8	PF3D7_1465900	40S ribosomal protein S3, putative(PF14_0627)	Plasmodium falciparum 3D7	x	5	x	23	GO:0005634~nucleus	GO:0022627~cytosolic small ribosomal subunit,
Q8IM64	PF3D7_1402500	40S ribosomal protein S31/UBI, putative(PF14_0027)	Plasmodium falciparum 3D7					GO:0005840~ribosome,
Q8IIU8	PF3D7_1105400	40S ribosomal protein S4, putative(PF11_0065)	Plasmodium falciparum 3D7			x	24	GO:0015935~small ribosomal subunit	GO:0022627~cytosolic small ribosomal subunit,
Q8IBN5	PF3D7_0721600	40S ribosomal protein S5, putative(PF07_0088)	Plasmodium falciparum 3D7			x	25	GO:0022627~cytosolic small ribosomal subunit,
Q8IDR9	PF3D7_1342000	40S ribosomal protein S6, putative(PF13_0228)	Plasmodium falciparum 3D7			x	26	GO:0022627~cytosolic small ribosomal subunit,
Q8IET7	PF3D7_1302800	40S ribosomal protein S7, putative(PF13_0014)	Plasmodium falciparum 3D7			x	27	GO:0022627~cytosolic small ribosomal subunit	GO:0030686~90S preribosome	GO:0032040~small-subunit processome,
Q8IM10	PF3D7_1408600	40S ribosomal protein S8e, putative(PF14_0083)	Plasmodium falciparum 3D7			x	28	GO:0022627~cytosolic small ribosomal subunit,
Q8I3R0	PF3D7_0520000	40S ribosomal protein S9, putative(PFE1005w)	Plasmodium falciparum 3D7			x	29	GO:0022627~cytosolic small ribosomal subunit,
Q8I2Z8	PF3D7_0915400	6-phosphofructokinase, putative(PFI0755c)	Plasmodium falciparum 3D7			x	30	GO:0005737~cytoplasm,
Q8IL58	PF3D7_1441200	60S ribosomal protein L1, putative(PF14_0391)	Plasmodium falciparum 3D7			x	31	GO:0022625~cytosolic large ribosomal subunit,
Q8ILV2	PF3D7_1414300	60S ribosomal protein L10, putative(PF14_0141)	Plasmodium falciparum 3D7			x	32	GO:0022625~cytosolic large ribosomal subunit,
Q8IBQ6	PF3D7_0719600	60S ribosomal protein L11a, putative(PF07_0079)	Plasmodium falciparum 3D7			x	33	GO:0022625~cytosolic large ribosomal subunit,
Q8I3T8	PF3D7_0517000	60S ribosomal protein L12, putative(PFE0850c)	Plasmodium falciparum 3D7			x	34	GO:0022625~cytosolic large ribosomal subunit,
Q8IJZ7	PF3D7_1004000	60S ribosomal protein L13, putative(PF10_0043)	Plasmodium falciparum 3D7			x	35	GO:0022625~cytosolic large ribosomal subunit,
Q8IAX6	PF3D7_0814000	60S ribosomal protein L13-2, putative(PF08_0075)	Plasmodium falciparum 3D7			x	36	GO:0022625~cytosolic large ribosomal subunit,
Q8ILE8	PF3D7_1431700	60S ribosomal protein L14, putative(PF14_0296)	Plasmodium falciparum 3D7			x	37	GO:0020011~apicoplast	GO:0022625~cytosolic large ribosomal subunit	GO:0022627~cytosolic small ribosomal subunit,
C0H4A6	PF3D7_0415900	60S ribosomal protein L15, putative(PFD0770c)	Plasmodium falciparum 3D7			x	38	GO:0005840~ribosome	GO:0022625~cytosolic large ribosomal subunit,
Q8IDI5	PF3D7_1351400	60S ribosomal protein L17, putative(PF13_0268)	Plasmodium falciparum 3D7			x	39	GO:0022625~cytosolic large ribosomal subunit,
Q8IDS6	PF3D7_1341200	60S ribosomal protein L18, putative(PF13_0224)	Plasmodium falciparum 3D7			x	40	GO:0022625~cytosolic large ribosomal subunit,
C0H5G3	PF3D7_1341300	60S ribosomal protein L18-2, putative(MAL13P1.209)	Plasmodium falciparum 3D7			x	41	GO:0022625~cytosolic large ribosomal subunit,
C6KSY6	PF3D7_0614500	60S ribosomal protein L19, putative(PFF0700c)	Plasmodium falciparum 3D7			x	42	GO:0022625~cytosolic large ribosomal subunit,
Q8ILK3	PF3D7_1426000	60S ribosomal protein L21e, putative(PF14_0240)	Plasmodium falciparum 3D7			x	43	GO:0022625~cytosolic large ribosomal subunit,
Q8IB51	PF3D7_0821700	60S ribosomal protein L22, putative(PF08_0039)	Plasmodium falciparum 3D7			x	44	GO:0022625~cytosolic large ribosomal subunit,
Q8IE09	PF3D7_1331800	60S ribosomal protein L23, putative(PF13_0171)	Plasmodium falciparum 3D7			x	45	GO:0022625~cytosolic large ribosomal subunit,
Q8IE82	PF3D7_1323400	60S ribosomal protein L23a, putative(PF13_0132)	Plasmodium falciparum 3D7			x	46	GO:0022625~cytosolic large ribosomal subunit,
Q8IEM3	PF3D7_1309100	60S ribosomal protein L24, putative(PF13_0049)	Plasmodium falciparum 3D7			x	47	GO:0022625~cytosolic large ribosomal subunit,
O77364	PF3D7_0312800	60S ribosomal protein L26, putative(PFC0535w)	Plasmodium falciparum 3D7			x	48	GO:0022625~cytosolic large ribosomal subunit,
Q8IKM5	PF3D7_1460700	60S ribosomal protein L27, putative(PF14_0579)	Plasmodium falciparum 3D7			x	49	GO:0022625~cytosolic large ribosomal subunit,
C6KT23	PF3D7_0618300	60S ribosomal protein L27a, putative(PFF0885w)	Plasmodium falciparum 3D7			x	50	GO:0015934~large ribosomal subunit	GO:0022625~cytosolic large ribosomal subunit,
Q8IHU0	PF3D7_1142500	60S ribosomal protein L28, putative(PF11_0437)	Plasmodium falciparum 3D7			x	51	GO:0022625~cytosolic large ribosomal subunit,
Q8IJC6	PF3D7_1027800	60S ribosomal protein L3, putative(PF10_0272)	Plasmodium falciparum 3D7			x	52	GO:0022625~cytosolic large ribosomal subunit,
Q8IJK8	PF3D7_1019400	60S ribosomal protein L30e, putative(PF10_0187)	Plasmodium falciparum 3D7			x	53	GO:0022625~cytosolic large ribosomal subunit,
Q8I463	PF3D7_0503800	60S ribosomal protein L31, putative(PFE0185c)	Plasmodium falciparum 3D7			x	54	GO:0022625~cytosolic large ribosomal subunit,
Q8I3B0	PF3D7_0903900	60S ribosomal protein L32, putative(PFI0190w)	Plasmodium falciparum 3D7			x	55	GO:0022625~cytosolic large ribosomal subunit,
Q8IBY4	PF3D7_0710600	60S ribosomal protein L34-A, putative(PF07_0043)	Plasmodium falciparum 3D7			x	56	GO:0022625~cytosolic large ribosomal subunit,
Q8IIB4	PF3D7_1124900	60S ribosomal protein L35, putative(PF11_0260)	Plasmodium falciparum 3D7			x	57	GO:0015934~large ribosomal subunit	GO:0022625~cytosolic large ribosomal subunit,
Q8IHT9	PF3D7_1142600	60S ribosomal protein L35Ae, putative(PF11_0438)	Plasmodium falciparum 3D7			x	58	GO:0015934~large ribosomal subunit	GO:0022625~cytosolic large ribosomal subunit,
A0A143ZYX3	PF3D7_0210100.1	60S ribosomal protein L37ae, putative(PFB0455w)	Plasmodium falciparum 3D7			x	59	GO:0005840~ribosome	GO:0022625~cytosolic large ribosomal subunit,
Q8II62	PF3D7_1130100	60S ribosomal protein L38e, putative(PF11_0312)	Plasmodium falciparum 3D7			x	60	GO:0022625~cytosolic large ribosomal subunit,
Q8I431	PF3D7_0507100	60S ribosomal protein L4, putative(PFE0350c)	Plasmodium falciparum 3D7			x	61	GO:0022625~cytosolic large ribosomal subunit,
Q8ID50	PF3D7_1365900	60S ribosomal protein L40/UBI, putative(PF13_0346)	Plasmodium falciparum 3D7			x	62	GO:0022625~cytosolic large ribosomal subunit,
Q8ILL3	PF3D7_1424100	60S ribosomal protein L5, putative(PF14_0230)	Plasmodium falciparum 3D7			x	63	GO:0022625~cytosolic large ribosomal subunit,
Q8IE85	PF3D7_1323100	60S ribosomal protein L6, putative(PF13_0129)	Plasmodium falciparum 3D7			x	64	GO:0015934~large ribosomal subunit	GO:0022625~cytosolic large ribosomal subunit,
Q8IDV1	PF3D7_1338200	60S ribosomal protein L6-2, putative(PF13_0213)	Plasmodium falciparum 3D7			x	65	GO:0022625~cytosolic large ribosomal subunit,
O97250	PF3D7_0307200	60S ribosomal protein L7, putative(PFC0300c)	Plasmodium falciparum 3D7			x	66	GO:0022625~cytosolic large ribosomal subunit,
Q8ILL2	PF3D7_1424400	60S ribosomal protein L7-3, putative(PF14_0231)	Plasmodium falciparum 3D7			x	67	GO:0022625~cytosolic large ribosomal subunit,
Q8I1P0	PF3D7_0419800	60S ribosomal protein L7Ae/L30e, putative(PFD0960c)	Plasmodium falciparum 3D7					GO:0005840~ribosome	GO:0031429~box H/ACA snoRNP complex,
Q8I3T9	PF3D7_0516900	60S ribosomal protein L8, putative(PFE0845c)	Plasmodium falciparum 3D7			x	68	GO:0022625~cytosolic large ribosomal subunit,
Q8II61	PF3D7_1130200	60S ribosomal protein P0(PF11_0313)	Plasmodium falciparum 3D7			x	69	GO:0022625~cytosolic large ribosomal subunit	GO:0030687~preribosome, large subunit precursor,
Q8IIX0	PF3D7_1103100	60S ribosomal protein P1, putative(PF11_0043)	Plasmodium falciparum 3D7			x	70	GO:0015934~large ribosomal subunit	GO:0022625~cytosolic large ribosomal subunit	GO:0030687~preribosome, large subunit precursor,
O97240	PF3D7_0305600	AP endonuclease (DNA-[apurinic or apyrimidinic site] lyase), putative(PFC0250c)	Plasmodium falciparum 3D7	x	6			GO:0005634~nucleus	GO:0020011~apicoplast,
Q8IKJ0	PF3D7_1464700	ATP synthase (C/AC39) subunit, putative(PF14_0615)	Plasmodium falciparum 3D7					GO:0000220~vacuolar proton-transporting V-type ATPase, V0 domain	GO:0020020~food vacuole,
Q8I0V2	PF3D7_1235700	ATP synthase beta chain, mitochondrial precursor, putative(PFL1725w)	Plasmodium falciparum 3D7					GO:0005739~mitochondrion	GO:0045261~proton-transporting ATP synthase complex, catalytic core F(1),
Q8IKQ5	PF3D7_1457500	ATPase, putative(PF14_0548)	Plasmodium falciparum 3D7	x	7	x	71	GO:0005634~nucleus	GO:0005737~cytoplasm,
Q8IHN4	PF3D7_1149000	Antigen 332, DBL-like protein(PF11_0506)	Plasmodium falciparum 3D7					GO:0016021~integral component of membrane	GO:0020036~Maurer's cleft	GO:0033644~host cell membrane,
Q8IJ28	PF3D7_1038000.1	Antigen UB05(PF10_0372)	Plasmodium falciparum 3D7					GO:0016021~integral component of membrane,
Q8IC01	PF3D7_0708800	Cg4 protein(PF07_0033)	Plasmodium falciparum 3D7			x	72	GO:0005737~cytoplasm,
Q8IB03	PF3D7_0816600	ClpB protein, putative(PF08_0063)	Plasmodium falciparum 3D7					GO:0020011~apicoplast,
O77310	PF3D7_0302500	Cytoadherence linked asexual protein 3.1(RhopH1(3.1))	Plasmodium falciparum 3D7					GO:0020002~host cell plasma membrane	GO:0020008~rhoptry,
O77309	PF3D7_0302200	Cytoadherence linked asexual protein 3.2(RhopH1(3.2))	Plasmodium falciparum 3D7					GO:0020002~host cell plasma membrane	GO:0020008~rhoptry,
Q9TY94	PF3D7_0209800	DEAD box helicase, UAP56(UAP56)	Plasmodium falciparum 3D7	x	8	x	73	GO:0005634~nucleus	GO:0005681~spliceosomal complex	GO:0005737~cytoplasm,
Q8ILR7	PF3D7_1417800	DNA replication licensing factor MCM2(PF14_0177)	Plasmodium falciparum 3D7	x	9	x	74	GO:0005634~nucleus	GO:0005737~cytoplasm	GO:0042555~MCM complex,
Q8IEE5	PF3D7_1317100	DNA replication licensing factor MCM4-related(PF13_0095)	Plasmodium falciparum 3D7					GO:0042555~MCM complex,
Q8IC16	MCM7	DNA replication licensing factor mcm7 homologue, putative(PF07_0023)	Plasmodium falciparum 3D7	x	10			GO:0005634~nucleus	GO:0042555~MCM complex,
Q8ILC8	PF3D7_1433500	DNA topoisomerase II, putative(PF14_0316)	Plasmodium falciparum 3D7	x	11			GO:0005634~nucleus	GO:0009330~DNA topoisomerase complex (ATP-hydrolyzing),
Q8I5N9	PF3D7_1216900	DNA-binding chaperone, putative(PFL0815w)	Plasmodium falciparum 3D7
O96236	PF3D7_0215700	DNA-directed RNA polymerase II second largest subunit, putative(PFB0715w)	Plasmodium falciparum 3D7					GO:0005665~DNA-directed RNA polymerase II, core complex,
Q8I2S6	PF3D7_0923000	DNA-directed RNA polymerase II, putative(PFI1130c)	Plasmodium falciparum 3D7					GO:0005665~DNA-directed RNA polymerase II, core complex,
Q8IAX8	PF3D7_0814200	DNA/RNA-binding protein Alba, putative(PF08_0074)	Plasmodium falciparum 3D7	x	12	x	75	GO:0005634~nucleus	GO:0005737~cytoplasm,
Q8IJX8	PF3D7_1006200	DNA/RNA-binding protein, putative(PF10_0063)	Plasmodium falciparum 3D7	x	13			GO:0005634~nucleus,
C6KTC7	PF3D7_0629200	DNAJ domain protein, putative(PFF1415c)	Plasmodium falciparum 3D7					GO:0020011~apicoplast,
Q8IB72	PF3D7_0823800	DNAJ protein, putative(PF08_0032)	Plasmodium falciparum 3D7					GO:0005623~cell	GO:0016021~integral component of membrane,
Q8IEC8	PF3D7_1318800	DnaJ/SEC63 protein, putative(PF13_0102)	Plasmodium falciparum 3D7					GO:0005784~Sec61 translocon complex	GO:0016021~integral component of membrane	GO:0030176~integral component of endoplasmic reticulum membrane,
Q8I4V8	PF3D7_1247400	FK506-binding protein (FKBP)-type peptidyl-propyl isomerase(FKBP35)	Plasmodium falciparum 3D7	x	14	x	76	GO:0005634~nucleus	GO:0005737~cytoplasm	GO:0005789~endoplasmic reticulum membrane,
Q8I3N5	PF3D7_0522800	G10 protein, putative(PFE1140c)	Plasmodium falciparum 3D7					GO:0005681~spliceosomal complex,
Q7KQK6	PF3D7_1117700	GTP-binding nuclear protein ran/tc4(Ran)	Plasmodium falciparum 3D7	x	15	x	77	GO:0005634~nucleus	GO:0005737~cytoplasm,
O77388	PF3D7_0316700	HVA22/TB2/DP1 family protein, putative(PFC0730w)	Plasmodium falciparum 3D7					GO:0016021~integral component of membrane,
Q8I2X4	PF3D7_0917900	Heat shock protein 70 (HSP70) homologue(PFI0875w)	Plasmodium falciparum 3D7					GO:0005783~endoplasmic reticulum,
C0H571	PF3D7_0929400	High molecular weight rhoptry protein-2(RhopH2)	Plasmodium falciparum 3D7					GO:0020008~rhoptry,
Q8IE68	PF3D7_1325000	Lsm6 homologue, putative(PF13_0142)	Plasmodium falciparum 3D7	x	16	x	78	GO:0000932~cytoplasmic mRNA processing body	GO:0005681~spliceosomal complex	GO:0005688~U6 snRNP	GO:0005730~nucleolus	GO:0005732~small nucleolar ribonucleoprotein complex	GO:0046540~U4/U6 x U5 tri-snRNP complex,
Q8I2J3	PF3D7_0932300	M18 aspartyl aminopeptidase(PfM18AAP)	Plasmodium falciparum 3D7			x	79	GO:0005737~cytoplasm,
Q8I386	PF3D7_0906300	Maf-like protein, putative(PFI0310w)	Plasmodium falciparum 3D7			x	80	GO:0005737~cytoplasm,
Q8I492	PF3D7_0500800	Mature parasite-infected erythrocyte surface antigen (MESA) or PfEMP2(MESA)	Plasmodium falciparum 3D7					GO:0020002~host cell plasma membrane,
Q8IDX8	PF3D7_1335100	Merozoite Surface Protein 7 precursor, MSP7(MSP7)	Plasmodium falciparum 3D7					GO:0016020~membrane	GO:0043657~host cell,
A0A144A026	PF3D7_1228600	Merozoite Surface Protein 9, MSP-9(MSP-9)	Plasmodium falciparum 3D7					GO:0009986~cell surface	GO:0016020~membrane	GO:0020003~symbiont-containing vacuole,
Q8ILT0	PF3D7_1416500	NADP-specific glutamate dehydrogenase(PF14_0164)	Plasmodium falciparum 3D7			x	81	GO:0005829~cytosol,
Q8III3	PF3D7_1118500	Nop56/Sik1-like protein, putative(PF11_0191)	Plasmodium falciparum 3D7					GO:0031428~box C/D snoRNP complex	GO:0032040~small-subunit processome,
Q8I4T3	PF3D7_1250100	PFG377 protein(PFL2405c)	Plasmodium falciparum 3D7					GO:0044310~osmiophilic body,
Q8I488	PF3D7_0501200	PIESP2 erythrocyte surface protein(PFE0060w)	Plasmodium falciparum 3D7			x	82	GO:0009986~cell surface	GO:0016021~integral component of membrane	GO:0020036~Maurer's cleft	GO:0030430~host cell cytoplasm,
O96287	PF3D7_0222100	Pfmc-2TM Maurer's cleft two transmembrane protein(MC-2TM)	Plasmodium falciparum 3D7					GO:0016021~integral component of membrane	GO:0020036~Maurer's cleft,
B9ZSJ3	PF3D7_0114100	Pfmc-2TM Maurer's cleft two transmembrane protein(PfMC-2TM)	Plasmodium falciparum 3D7					GO:0016021~integral component of membrane	GO:0020005~symbiont-containing vacuole membrane	GO:0020036~Maurer's cleft,
Q8IB60	pfsec23	Pfsec23(Pfsec23)	Plasmodium falciparum 3D7					GO:0020036~Maurer's cleft	GO:0030127~COPII vesicle coat,
Q8I206	PF3D7_0402000	Plasmodium exported protein (PHISTa), unknown function(PFD0090c)	Plasmodium falciparum 3D7					GO:0016021~integral component of membrane	GO:0020005~symbiont-containing vacuole membrane,
Q8IBE9	PF3D7_0731300	Plasmodium exported protein (PHISTb), unknown function(MAL7P1.174)	Plasmodium falciparum 3D7					GO:0016021~integral component of membrane	GO:0020036~Maurer's cleft,
Q8IK74	PF3D7_1476300	Plasmodium exported protein (PHISTb), unknown function(PF14_0732)	Plasmodium falciparum 3D7					GO:0016021~integral component of membrane,
Q8I207	PF3D7_0401800	Plasmodium exported protein (PHISTb), unknown function(PFD0080c)	Plasmodium falciparum 3D7					GO:0016021~integral component of membrane	GO:0020036~Maurer's cleft	GO:0044538~host cell periphery,
Q8IFM0	PF3D7_0424600	Plasmodium exported protein (PHISTb), unknown function(PFD1170c)	Plasmodium falciparum 3D7					GO:0044538~host cell periphery,
Q8I3F0	PF3D7_0532400	Plasmodium exported protein (PHISTb), unknown function(PFE1605w)	Plasmodium falciparum 3D7			x	83	GO:0016021~integral component of membrane	GO:0020030~infected host cell surface knob	GO:0020036~Maurer's cleft	GO:0033644~host cell membrane	GO:0044164~host cell cytosol	GO:0044538~host cell periphery,
Q8IAK9	PF3D7_0801000	Plasmodium exported protein (PHISTc), unknown function(PF08_0137)	Plasmodium falciparum 3D7					GO:0016021~integral component of membrane	GO:0020011~apicoplast,
Q8I2F2	PF3D7_0936800	Plasmodium exported protein (PHISTc), unknown function(PFI1780w)	Plasmodium falciparum 3D7			x	84	GO:0016021~integral component of membrane	GO:0020002~host cell plasma membrane	GO:0020036~Maurer's cleft	GO:0044164~host cell cytosol,
Q8IBF2	PF3D7_0730900	Plasmodium exported protein, unknown function(MAL7P1.171)	Plasmodium falciparum 3D7					GO:0016021~integral component of membrane,
Q8IC42	PF3D7_0702500	Plasmodium exported protein, unknown function(PF07_0008)	Plasmodium falciparum 3D7			x	85	GO:0016021~integral component of membrane	GO:0020036~Maurer's cleft	GO:0030430~host cell cytoplasm,
Q8IDG9	PF3D7_1353100	Plasmodium exported protein, unknown function(PF13_0275)	Plasmodium falciparum 3D7					GO:0016021~integral component of membrane,
Q8I490	PF3D7_0501000	Plasmodium exported protein, unknown function(PFE0050w)	Plasmodium falciparum 3D7					GO:0016021~integral component of membrane	GO:0020036~Maurer's cleft,
Q8IJS7	PF3D7_1011800	QF122 antigen(PF10_0115)	Plasmodium falciparum 3D7	x	17			GO:0005634~nucleus,
O96123	PF3D7_0201800	RESA-like protein with PHIST and DnaJ domains(PFB0090c)	Plasmodium falciparum 3D7					GO:0016021~integral component of membrane	GO:0020030~infected host cell surface knob,
Q8IJX3	PF3D7_1006800	RNA binding protein, putative(PF10_0068)	Plasmodium falciparum 3D7					GO:0020020~food vacuole,
Q8IDB7	PF3D7_1359400	RNA binding protein, putative(PF13_0315)	Plasmodium falciparum 3D7	x	18	x	86	GO:0005634~nucleus	GO:0005737~cytoplasm,
Q8IAU1	PF3D7_0810600	RNA helicase, putative(PF08_0096)	Plasmodium falciparum 3D7					GO:0036464~cytoplasmic ribonucleoprotein granule,
Q8I6Z4	PF3D7_1368200	RNAse L inhibitor protein, putative(MAL13P1.344)	Plasmodium falciparum 3D7					GO:0005623~cell,
Q8I395	PF3D7_0905400	RhopH3(PFI0265c)	Plasmodium falciparum 3D7					GO:0020008~rhoptry,
Q7K6A4	PF3D7_0922200	S-adenosylmethionine synthetase(PfSAMS)	Plasmodium falciparum 3D7			x	87	GO:0005829~cytosol,
C0H5J6	PF3D7_1361100	Sec24 subunit, putative(PF13_0324)	Plasmodium falciparum 3D7					GO:0005783~endoplasmic reticulum	GO:0030127~COPII vesicle coat,
Q8IDN6	PF3D7_1346100	Sec61 alpha subunit, PfSec61(Sec61)	Plasmodium falciparum 3D7					GO:0016021~integral component of membrane,
C0H4W6	PF3D7_0821800	Sec61 beta subunit, putative(MAL8P1.51)	Plasmodium falciparum 3D7					GO:0005784~Sec61 translocon complex	GO:0005789~endoplasmic reticulum membrane	GO:0016021~integral component of membrane,
Q8IL86	PF3D7_1438100	Sec62, putative(PF14_0361)	Plasmodium falciparum 3D7					GO:0005784~Sec61 translocon complex	GO:0005789~endoplasmic reticulum membrane	GO:0016021~integral component of membrane,
Q8I468	PF3D7_0503300	Ser/Arg-rich splicing factor, putative(PFE0160c)	Plasmodium falciparum 3D7	x	19			GO:0005634~nucleus	GO:0005681~spliceosomal complex,
O97282	PF3D7_0320300	T-complex protein 1 epsilon subunit, putative(PFC0900w)	Plasmodium falciparum 3D7					GO:0005832~chaperonin-containing T-complex,
O96220	PF3D7_0214000	T-complex protein 1, putative(PFB0635w)	Plasmodium falciparum 3D7					GO:0005832~chaperonin-containing T-complex	GO:0030430~host cell cytoplasm	GO:0045177~apical part of cell,
O97247	PF3D7_0306800	T-complex protein beta subunit, putative(PFC0285c)	Plasmodium falciparum 3D7					GO:0005832~chaperonin-containing T-complex,
Q8II43	PF3D7_1132200	TCP-1/cpn60 chaperonin family(PF11_0331)	Plasmodium falciparum 3D7					GO:0005832~chaperonin-containing T-complex,
C0H5I7	PF3D7_1357800	TCP-1/cpn60 chaperonin family, putative(MAL13P1.283)	Plasmodium falciparum 3D7					GO:0005832~chaperonin-containing T-complex,
C6KT27	PF3D7_0618700	Transport protein particle (TRAPP) component, putative(PFF0905w)	Plasmodium falciparum 3D7					GO:0016021~integral component of membrane,
Q8IKR1	PF3D7_1456800	V-type H(+)-translocating pyrophosphatase, putative(PF14_0541)	Plasmodium falciparum 3D7					GO:0016021~integral component of membrane	GO:0020020~food vacuole,
A0A144A1R5	PF3D7_1246200	actin I(ACT1)	Plasmodium falciparum 3D7			x	88	GO:0005737~cytoplasm	GO:0005884~actin filament,
A0A144A3N9	PF3D7_1412500	actin II(PF14_0124)	Plasmodium falciparum 3D7			x	89	GO:0005737~cytoplasm	GO:0005884~actin filament,
Q8IJV6	PF3D7_1008900	adenylate kinase(PF10_0086)	Plasmodium falciparum 3D7			x	90	GO:0005829~cytosol,
Q6ZLZ9	PF3D7_0903700	alpha tubulin(PFI0180w)	Plasmodium falciparum 3D7	x	20	x	91	GO:0005634~nucleus	GO:0005737~cytoplasm	GO:0005874~microtubule,
Q8IFP3	PF3D7_0422300	alpha-tubulin ii(PFD1050w)	Plasmodium falciparum 3D7				92	GO:0005737~cytoplasm	GO:0005874~microtubule,
Q8I713	PF3D7_1109900	apicoplast ribosomal protein L36e precursor, putative(PF11_0106)	Plasmodium falciparum 3D7			x		GO:0022625~cytosolic large ribosomal subunit,
O96198	PF3D7_0211800	asparagine-tRNA ligase, putative(PFB0525w)	Plasmodium falciparum 3D7			x	93	GO:0005737~cytoplasm,
Q8IDP8	PF3D7_1344800	aspartate carbamoyltransferase(atcasE)	Plasmodium falciparum 3D7			x	94	GO:0005737~cytoplasm	GO:0016021~integral component of membrane,
Q8I3A2	PF3D7_0904700	bacterial histone-like protein(PfHU)	Plasmodium falciparum 3D7					GO:0020011~apicoplast,
Q8ILK2	PF3D7_1426100	basic transcription factor 3b, putative(PF14_0241)	Plasmodium falciparum 3D7					GO:0005667~transcription factor complex	GO:0005854~nascent polypeptide-associated complex,
A0A144A0G8	PF3D7_1213800	bifunctional aminoacyl-tRNA synthetase, putative(PFL0670c)	Plasmodium falciparum 3D7			x	95	GO:0005737~cytoplasm,
Q8IJ72	PF3D7_1033700	bromodomain protein, putative(PF10_0328)	Plasmodium falciparum 3D7	x	21			GO:0005634~nucleus,
Q8IDR5	PF3D7_1342400	casein kinase II beta chain(PfCK2beta2)	Plasmodium falciparum 3D7	x	22	x	96	GO:0005634~nucleus	GO:0005737~cytoplasm	GO:0005956~protein kinase CK2 complex,
Q8IIR9	PF3D7_1108400	casein kinase II, alpha subunit(CK2alpha)	Plasmodium falciparum 3D7	x	23	x	97	GO:0005634~nucleus	GO:0005737~cytoplasm	GO:0005956~protein kinase CK2 complex,
C6KT34	PF3D7_0619400	cell division cycle protein 48 homologue, putative(PFF0940c)	Plasmodium falciparum 3D7					GO:0005783~endoplasmic reticulum,
Q8IL07	PF3D7_1446600	centrin-2(CEN2)	Plasmodium falciparum 3D7					GO:0005813~centrosome,
Q8IJC7	PF3D7_1027700.1	centrin-3(PF10_0271)	Plasmodium falciparum 3D7	x	24			GO:0005813~centrosome	GO:0031965~nuclear membrane,
C6KST5	PF3D7_0608700	chaperone, putative(PFF0430w)	Plasmodium falciparum 3D7					GO:0005832~chaperonin-containing T-complex,
Q8I0V3	PF3D7_1232100	chaperonin, cpn60(PFL1545c)	Plasmodium falciparum 3D7					GO:0020011~apicoplast,
Q8I5K4	PF3D7_1220900	chromodomain protein(PFL1005c)	Plasmodium falciparum 3D7	x	25			GO:0000785~chromatin	GO:0034399~nuclear periphery,
Q8IIF0	PF3D7_1121600	circumsporozoite-related antigen(PF11_0224)	Plasmodium falciparum 3D7					GO:0016021~integral component of membrane	GO:0020005~symbiont-containing vacuole membrane,
Q8IIB6	PF3D7_1124700	co-chaperone GrpE, putative(PF11_0258)	Plasmodium falciparum 3D7					GO:0001405~presequence translocase-associated import motor	GO:0005739~mitochondrion	GO:0005759~mitochondrial matrix,
Q8IDZ8	PF3D7_1333000	cochaperonin(PfCpn20)	Plasmodium falciparum 3D7					GO:0005759~mitochondrial matrix	GO:0020011~apicoplast,
Q8IBM9	PF3D7_0722400	conserved GTP-binding protein, putative(MAL7P1.122)	Plasmodium falciparum 3D7			x	98	GO:0005737~cytoplasm,
Q8I546	PF3D7_1237700	conserved Plasmodium membrane protein(PFL1825w)	Plasmodium falciparum 3D7					GO:0016021~integral component of membrane,
Q8IJT8	PF3D7_1010700	conserved Plasmodium protein(PF10_0104)	Plasmodium falciparum 3D7					GO:0016020~membrane,
A0A143ZYR6	PF3D7_1120000	conserved Plasmodium protein(PF11_0207)	Plasmodium falciparum 3D7			x	99	GO:0005737~cytoplasm	GO:0016020~membrane,
Q8II72	PF3D7_1129100	conserved Plasmodium protein(PF11_0302)	Plasmodium falciparum 3D7					GO:0020003~symbiont-containing vacuole,
Q8I665	PF3D7_0204200	conserved Plasmodium protein(PFB0194w)	Plasmodium falciparum 3D7					GO:0016021~integral component of membrane	GO:0020011~apicoplast	GO:0031207~Sec62/Sec63 complex,
Q8I5M3	PF3D7_1218500	conserved Plasmodium protein(PFL0895c)	Plasmodium falciparum 3D7			x	100	GO:0005737~cytoplasm	GO:0032154~cleavage furrow,
Q8IDM3	PF3D7_1347500	conserved Plasmodium protein, unknown function(MAL13P1.237)	Plasmodium falciparum 3D7	x	26	x	101	GO:0005634~nucleus	GO:0005737~cytoplasm,
C0H4M7	PF3D7_0713700	conserved Plasmodium protein, unknown function(MAL7P1.67)	Plasmodium falciparum 3D7					GO:0016021~integral component of membrane,
C0H4W1	PF3D7_0819700	conserved Plasmodium protein, unknown function(MAL8P1.61)	Plasmodium falciparum 3D7					GO:0016021~integral component of membrane	GO:0020011~apicoplast,
C0H4U4	PF3D7_0813300	conserved Plasmodium protein, unknown function(MAL8P1.95)	Plasmodium falciparum 3D7					GO:0020020~food vacuole,
Q8IC43	PF3D7_0702400	conserved Plasmodium protein, unknown function(PF07_0007)	Plasmodium falciparum 3D7					GO:0016021~integral component of membrane	GO:0020036~Maurer's cleft	GO:0030430~host cell cytoplasm	GO:0033644~host cell membrane,
Q8IBP0	PF3D7_0721100	conserved Plasmodium protein, unknown function(PF07_0087)	Plasmodium falciparum 3D7					GO:0020011~apicoplast,
Q8IEE2	PF3D7_1317400	conserved Plasmodium protein, unknown function(PF13_0099)	Plasmodium falciparum 3D7	x	27			GO:0034399~nuclear periphery,
Q8ILA9	PF3D7_1435500	conserved Plasmodium protein, unknown function(PF14_0336)	Plasmodium falciparum 3D7					GO:0030125~clathrin vesicle coat	GO:0030130~clathrin coat of trans-Golgi network vesicle	GO:0030132~clathrin coat of coated pit,
Q8ILA1	PF3D7_1436300	conserved Plasmodium protein, unknown function(PF14_0344)	Plasmodium falciparum 3D7					GO:0020005~symbiont-containing vacuole membrane	GO:0020007~apical complex	GO:0097619~PTEX complex,
Q8IKN7	PF3D7_1459400	conserved Plasmodium protein, unknown function(PF14_0567)	Plasmodium falciparum 3D7					GO:0016021~integral component of membrane,
Q8IKL1	PF3D7_1462300	conserved Plasmodium protein, unknown function(PF14_0593)	Plasmodium falciparum 3D7					GO:0016021~integral component of membrane,
O77361	PF3D7_0310400	conserved Plasmodium protein, unknown function(PFC0435w)	Plasmodium falciparum 3D7					GO:0009986~cell surface	GO:0016020~membrane	GO:0020002~host cell plasma membrane	GO:0085026~tubovesicular membrane network,
O77391	PF3D7_0316400	conserved Plasmodium protein, unknown function(PFC0715c)	Plasmodium falciparum 3D7					GO:0020011~apicoplast,
Q8I1Y6	PF3D7_0404300	conserved Plasmodium protein, unknown function(PFD0207c)	Plasmodium falciparum 3D7					GO:0020011~apicoplast,
Q8IFP5	PF3D7_0422100	conserved Plasmodium protein, unknown function(PFD1037w)	Plasmodium falciparum 3D7					GO:0005789~endoplasmic reticulum membrane	GO:0016021~integral component of membrane,
C6KSL9	PF3D7_0601900	conserved Plasmodium protein, unknown function(PFF0090w)	Plasmodium falciparum 3D7					GO:0016021~integral component of membrane	GO:0020036~Maurer's cleft,
C6KSN6	PF3D7_0603800	conserved Plasmodium protein, unknown function(PFF0185c)	Plasmodium falciparum 3D7					GO:0016021~integral component of membrane,
C6KT13	PF3D7_0617200	conserved Plasmodium protein, unknown function(PFF0835w)	Plasmodium falciparum 3D7	x	28			GO:0005783~endoplasmic reticulum	GO:0030529~intracellular ribonucleoprotein complex	GO:0042175~nuclear outer membrane-endoplasmic reticulum membrane network,
Q8I328	PF3D7_0912400	conserved Plasmodium protein, unknown function(PFI0605c)	Plasmodium falciparum 3D7					GO:0016021~integral component of membrane,
C0H535	PF3D7_0912500	conserved Plasmodium protein, unknown function(PFI0610w)	Plasmodium falciparum 3D7	x	29			GO:0005634~nucleus,
Q8I300	PF3D7_0915200	conserved Plasmodium protein, unknown function(PFI0745w)	Plasmodium falciparum 3D7					GO:0032299~ribonuclease H2 complex,
A0A144A431	PF3D7_1427900	conserved protein, unknown function(PF14_0257)	Plasmodium falciparum 3D7	x	30			GO:0005634~nucleus,
Q8ILE3	PF3D7_1432100	conserved protein, unknown function(PF14_0301)	Plasmodium falciparum 3D7					GO:0005741~mitochondrial outer membrane,
Q8I2G2	PF3D7_0935800	cytoadherence linked asexual protein 9(CLAG9)(CLAG9)	Plasmodium falciparum 3D7					GO:0020002~host cell plasma membrane	GO:0020008~rhoptry,
Q8IHR4	PF3D7_1145400	dynamin-like protein(dyn1)	Plasmodium falciparum 3D7	x	31	x	102	GO:0005737~cytoplasm	GO:0005886~plasma membrane	GO:0020005~symbiont-containing vacuole membrane	GO:0020020~food vacuole	GO:0030430~host cell cytoplasm	GO:0031965~nuclear membrane,
Q8IJ76	PF3D7_1033200	early transcribed membrane protein 10.2, etramp 10.2(ETRAMP10.2)	Plasmodium falciparum 3D7					GO:0016021~integral component of membrane	GO:0020005~symbiont-containing vacuole membrane	GO:0020036~Maurer's cleft,
O96128	PF3D7_0202500	early transcribed membrane protein 2, ETRAMP2(SEP2)	Plasmodium falciparum 3D7					GO:0016021~integral component of membrane	GO:0020005~symbiont-containing vacuole membrane,
O97319	PF3D7_0319600	elongation factor 1 (EF-1), putative(PFC0870w)	Plasmodium falciparum 3D7					GO:0005853~eukaryotic translation elongation factor 1 complex,
Q8IDV0	PF3D7_1338300	elongation factor 1-gamma, putative(PF13_0214)	Plasmodium falciparum 3D7	x	32			GO:0005634~nucleus	GO:0005737~cytoplasm	GO:0005853~eukaryotic translation elongation factor 1 complex,
Q8IKW5	PF3D7_1451100	elongation factor 2(PF14_0486)	Plasmodium falciparum 3D7					GO:0005622~intracellular,
Q8I0P6	PF3D7_1357000	elongation factor-1 alpha(PF13_0304)	Plasmodium falciparum 3D7					GO:0005622~intracellular	GO:0005853~eukaryotic translation elongation factor 1 complex,
Q8IIR7	PF3D7_1108600	endoplasmic reticulum-resident calcium binding protein(ERC)	Plasmodium falciparum 3D7					GO:0005783~endoplasmic reticulum,
Q8I0V4	PF3D7_1222300	endoplasmin homolog precursor, putative(PFL1070c)	Plasmodium falciparum 3D7					GO:0005783~endoplasmic reticulum,
A0A143ZZ61	PF3D7_1015900	enolase(PF10_0155)	Plasmodium falciparum 3D7	x	33			GO:0000015~phosphopyruvate hydratase complex	GO:0005634~nucleus	GO:0005737~cytoplasm	GO:0005856~cytoskeleton	GO:0005886~plasma membrane	GO:0009986~cell surface	GO:0020020~food vacuole,
O96124	PF3D7_0201900	erythrocyte membrane protein 3(emp3)	Plasmodium falciparum 3D7			x	103	GO:0005737~cytoplasm	GO:0016021~integral component of membrane	GO:0020003~symbiont-containing vacuole	GO:0020036~Maurer's cleft,
Q8IC35	PF3D7_0703500	erythrocyte membrane-associated antigen(MAL7P1.12)	Plasmodium falciparum 3D7					GO:0016020~membrane,
Q8IFN9	PF3D7_0422700	eukaryotic initiation factor, putative(PFD1070w)	Plasmodium falciparum 3D7					GO:0016281~eukaryotic translation initiation factor 4F complex	GO:0071013~catalytic step 2 spliceosome,
Q8IBH7	PF3D7_0728000	eukaryotic translation initiation factor 2 alpha subunit, putative(PF07_0117)	Plasmodium falciparum 3D7					GO:0005840~ribosome	GO:0005850~eukaryotic translation initiation factor 2 complex	GO:0005851~eukaryotic translation initiation factor 2B complex	GO:0033290~eukaryotic 48S preinitiation complex	GO:0043614~multi-eIF complex,
Q8IJT9	PF3D7_1010600	eukaryotic translation initiation factor 2 beta, putative(PF10_0103)	Plasmodium falciparum 3D7					GO:0005850~eukaryotic translation initiation factor 2 complex,
Q8ILY9	PF3D7_1410600	eukaryotic translation initiation factor 2 gamma subunit, putative(PF14_0104)	Plasmodium falciparum 3D7					GO:0005622~intracellular	GO:0005850~eukaryotic translation initiation factor 2 complex,
Q8IBT2	PF3D7_0716800	eukaryotic translation initiation factor 3 37.28 kDa subunit, putative(MAL7P1.81)	Plasmodium falciparum 3D7					GO:0005852~eukaryotic translation initiation factor 3 complex	GO:0016282~eukaryotic 43S preinitiation complex	GO:0033290~eukaryotic 48S preinitiation complex,
Q8I5S6	PF3D7_1212700	eukaryotic translation initiation factor 3 subunit 10, putative(PFL0625c)	Plasmodium falciparum 3D7					GO:0005852~eukaryotic translation initiation factor 3 complex	GO:0016282~eukaryotic 43S preinitiation complex	GO:0033290~eukaryotic 48S preinitiation complex	GO:0043614~multi-eIF complex	GO:0071540~eukaryotic translation initiation factor 3 complex, eIF3e	GO:0071541~eukaryotic translation initiation factor 3 complex, eIF3m,
Q8I2X0	PF3D7_0918300	eukaryotic translation initiation factor 3 subunit 5, putative(PFI0895c)	Plasmodium falciparum 3D7					GO:0071541~eukaryotic translation initiation factor 3 complex, eIF3m,
Q8IJW4	PF3D7_1007900	eukaryotic translation initiation factor 3 subunit 7, putative(PF10_0077)	Plasmodium falciparum 3D7					GO:0005852~eukaryotic translation initiation factor 3 complex	GO:0016282~eukaryotic 43S preinitiation complex	GO:0033290~eukaryotic 48S preinitiation complex,
Q8I5Y3	PF3D7_1206200	eukaryotic translation initiation factor 3 subunit 8, putative(PFL0310c)	Plasmodium falciparum 3D7					GO:0005852~eukaryotic translation initiation factor 3 complex	GO:0016282~eukaryotic 43S preinitiation complex	GO:0033290~eukaryotic 48S preinitiation complex,
Q8I3T1	PF3D7_0517700	eukaryotictranslation initiation factor 3 subunit, putative(PFE0885w)	Plasmodium falciparum 3D7					GO:0005852~eukaryotic translation initiation factor 3 complex	GO:0016282~eukaryotic 43S preinitiation complex	GO:0033290~eukaryotic 48S preinitiation complex,
Q8IAZ3	PF3D7_0815600	eukaryotictranslation initiation factor, putative(MAL8P1.83)	Plasmodium falciparum 3D7					GO:0005852~eukaryotic translation initiation factor 3 complex	GO:0016282~eukaryotic 43S preinitiation complex	GO:0033290~eukaryotic 48S preinitiation complex,
Q8IKC8	PF3D7_1471100	exported protein 2(EXP-2)	Plasmodium falciparum 3D7					GO:0020005~symbiont-containing vacuole membrane	GO:0097619~PTEX complex,
A0A144A3T1	PF3D7_1444800	fructose-bisphosphate aldolase(PF14_0425)	Plasmodium falciparum 3D7					GO:0005737~cytoplasm,
Q8I2X3	PF3D7_0918000	glideosome-associated protein 50(GAP50)	Plasmodium falciparum 3D7					GO:0005783~endoplasmic reticulum	GO:0005886~plasma membrane	GO:0016021~integral component of membrane	GO:0070258~inner membrane complex,
Q8IDK7	PF3D7_1349200	glutamate--tRNA ligase, putative(PF13_0257)	Plasmodium falciparum 3D7			x	104	GO:0005739~mitochondrion	GO:0005829~cytosol,
Q8IKK7	PF3D7_1462800	glyceraldehyde-3-phosphate dehydrogenase(GAPDH)	Plasmodium falciparum 3D7			x	105	GO:0005829~cytosol	GO:0016020~membrane,
Q8I5P5	PF3D7_1216200	glycerol-3-phosphate dehydrogenase, putative(PFL0780w)	Plasmodium falciparum 3D7					GO:0009331~glycerol-3-phosphate dehydrogenase complex,
A0A143ZWU2	PF3D7_1016300	glycophorin-binding protein 130 precursor(PF10_0159)	Plasmodium falciparum 3D7			x	106	GO:0016021~integral component of membrane	GO:0030430~host cell cytoplasm,
O96212	PF3D7_0213100	heat shock 40 kDa protein, putative(PFB0595w)	Plasmodium falciparum 3D7					GO:0005829~cytosol,
Q8IB24	PF3D7_0818900	heat shock 70 kDa protein(PF08_0054)	Plasmodium falciparum 3D7	x	34	x	107	GO:0005634~nucleus	GO:0005737~cytoplasm,
Q8IIJ8	PF3D7_1116800	heat shock protein 101, putative(PF11_0175)	Plasmodium falciparum 3D7					GO:0020003~symbiont-containing vacuole	GO:0020005~symbiont-containing vacuole membrane	GO:0020007~apical complex	GO:0097619~PTEX complex,
Q8IJN9	PF3D7_1015600	heat shock protein 60(PF10_0153)	Plasmodium falciparum 3D7					GO:0005739~mitochondrion,
Q8IIR6	PF3D7_1108700	heat shock protein DnaJ homologue Pfj2(PF11_0099)	Plasmodium falciparum 3D7					GO:0005783~endoplasmic reticulum	GO:0020011~apicoplast,
Q8II24	PF3D7_1134000	heat shock protein hsp70 homologue(PF11_0351)	Plasmodium falciparum 3D7					GO:0005739~mitochondrion,
Q8IKF0	PF3D7_1468700	helicase 45(H45)	Plasmodium falciparum 3D7					GO:0005737~cytoplasm	GO:0016281~eukaryotic translation initiation factor 4F complex	GO:0071013~catalytic step 2 spliceosome,
Q7KWJ5	PF3D7_0204700	hexose transporter, PfHT1(HT1)	Plasmodium falciparum 3D7					GO:0005887~integral component of plasma membrane,
Q8I616	PF3D7_1202900	high mobility group protein(HMGB1)	Plasmodium falciparum 3D7	x	35	x	108	GO:0005634~nucleus	GO:0005694~chromosome	GO:0005829~cytosol,
Q8IB14	PF3D7_0817900	high mobility group protein(PfHMGB2)	Plasmodium falciparum 3D7			x		GO:0005694~chromosome	GO:0005829~cytosol,
Q8IIC4	PF3D7_1123900	high mobility group-like protein NHP2, putative(PF11_0250)	Plasmodium falciparum 3D7	x	36			GO:0005634~nucleus	GO:0005730~nucleolus	GO:0031428~box C/D snoRNP complex	GO:0032040~small-subunit processome	GO:0046540~U4/U6 x U5 tri-snRNP complex	GO:0071011~precatalytic spliceosome,
O97320	PF3D7_0320900	histone H2A variant, putative(PFC0920w)	Plasmodium falciparum 3D7	x				GO:0000786~nucleosome	GO:0000790~nuclear chromatin,
Q8IBV7	PF3D7_0714000	histone H2B(PF07_0054)	Plasmodium falciparum 3D7	x	37			GO:0000786~nucleosome	GO:0000788~nuclear nucleosome	GO:0000791~euchromatin,
Q8IIV1	PF3D7_1105100	histone H2B(PF11_0062)	Plasmodium falciparum 3D7	x	38			GO:0000786~nucleosome	GO:0000788~nuclear nucleosome,
C6KSV0	PF3D7_0610400	histone H3(PFF0510w)	Plasmodium falciparum 3D7	x	39			GO:0000786~nucleosome	GO:0005634~nucleus,
C6KT19	PF3D7_0617900	histone H3(PFF0865w)	Plasmodium falciparum 3D7	x	40			GO:0000786~nucleosome	GO:0005634~nucleus,
Q8IIV2	PF3D7_1105000	histone H4(PF11_0061)	Plasmodium falciparum 3D7	x	41			GO:0000786~nucleosome	GO:0005634~nucleus,
C6KT18	PF3D7_0617800	histone h2a(PFF0860c)	Plasmodium falciparum 3D7	x	42			GO:0000786~nucleosome	GO:0000790~nuclear chromatin	GO:0005634~nucleus,
Q8IIV8	PF3D7_1104400	hypothetical protein(PF11_0055)	Plasmodium falciparum 3D7					GO:0005783~endoplasmic reticulum	GO:0020011~apicoplast,
A0A143ZZZ9	PF3D7_1105700	hypothetical protein(PF11_0068)	Plasmodium falciparum 3D7					GO:0072669~tRNA-splicing ligase complex,
Q8I2U5	PF3D7_0920800	inosine-5'-monophosphate dehydrogenase(PFI1020c)	Plasmodium falciparum 3D7			x	109	GO:0005737~cytoplasm,
Q8I6T2	PF3D7_1345700	isocitrate dehydrogenase (NADP), mitochondrial precursor(PF13_0242)	Plasmodium falciparum 3D7					GO:0005739~mitochondrion,
Q8I3M5	PF3D7_0524000	karyopherin beta(PFE1195w)	Plasmodium falciparum 3D7	x	43	x	110	GO:0005643~nuclear pore	GO:0005737~cytoplasm	GO:0031965~nuclear membrane	GO:0034399~nuclear periphery	GO:0044613~nuclear pore central transport channel,
Q9TY99	PF3D7_0202000	knob-associated histidine-rich protein(PFB0100c)	Plasmodium falciparum 3D7			x	111	GO:0005737~cytoplasm	GO:0020030~infected host cell surface knob	GO:0020036~Maurer's cleft,
Q8I5A0	PF3D7_1232200	lipoamide dehydrogenase(PFL1550w)	Plasmodium falciparum 3D7					GO:0005759~mitochondrial matrix	GO:0017086~3-methyl-2-oxobutanoate dehydrogenase (lipoamide) complex,
C0H4W2	PF3D7_0819900	lsm3 homologue, putative(PF08_0049)	Plasmodium falciparum 3D7	x	44	x		GO:0000932~cytoplasmic mRNA processing body	GO:0005688~U6 snRNP	GO:0005732~small nucleolar ribonucleoprotein complex	GO:0046540~U4/U6 x U5 tri-snRNP complex	GO:0071011~precatalytic spliceosome	GO:0071013~catalytic step 2 spliceosome	GO:1990726~Lsm1-7-Pat1 complex,
Q8I5V6	PF3D7_1209200	lsm7 homologue, putative(PFL0460w)	Plasmodium falciparum 3D7	x	45			GO:0005634~nucleus	GO:0005681~spliceosomal complex	GO:0005688~U6 snRNP	GO:0005689~U12-type spliceosomal complex	GO:0005732~small nucleolar ribonucleoprotein complex	GO:0071004~U2-type prespliceosome	GO:0071013~catalytic step 2 spliceosome	GO:0097526~spliceosomal tri-snRNP complex	GO:1990726~Lsm1-7-Pat1 complex,
Q8IDJ8	PF3D7_1350100	lysine-tRNA ligase(PF13_0262)	Plasmodium falciparum 3D7			x	112	GO:0005737~cytoplasm,
Q8IAL6	PF3D7_0801800	mannose-6-phosphate isomerase, putative(MAL8P1.156)	Plasmodium falciparum 3D7					GO:0016021~integral component of membrane,
Q8IK01	PF3D7_1003600	membrane skeletal protein IMC1-related(PF10_0039)	Plasmodium falciparum 3D7					GO:0020038~subpellicular network	GO:0070258~inner membrane complex,
Q8IDG8	PF3D7_1353200	membrane-associated histidine rich protein 2, (MARHP2)(PF13_0276)	Plasmodium falciparum 3D7					GO:0016021~integral component of membrane	GO:0020036~Maurer's cleft,
Q8IJD0	PF3D7_1027300	merozoite capping protein 1(PF10_0268)	Plasmodium falciparum 3D7	x	46			GO:0005634~nucleus,
Q8I0U8	PF3D7_0930300	merozoite surface protein 1 precursor(MSP1)	Plasmodium falciparum 3D7					GO:0016021~integral component of membrane	GO:0046658~anchored component of plasma membrane,
A0A143ZX41	PF3D7_0206800	merozoite surface protein 2 precursor(MSP2)	Plasmodium falciparum 3D7					GO:0005887~integral component of plasma membrane	GO:0016021~integral component of membrane	GO:0046658~anchored component of plasma membrane,
Q8I3V1	PF3D7_0515700	metabolite/drug transporter, putative(PFE0785c)	Plasmodium falciparum 3D7					GO:0016021~integral component of membrane	GO:0070258~inner membrane complex,
Q8ILB8	PF3D7_1434600	methionine aminopeptidase, type II, putative(PF14_0327)	Plasmodium falciparum 3D7			x	113	GO:0005737~cytoplasm,
Q8IJ60	PF3D7_1034900	methionine-tRNA ligase, putative(PF10_0340)	Plasmodium falciparum 3D7			x	114	GO:0005737~cytoplasm	GO:0005829~cytosol,
Q8I3J5	PF3D7_0527000	minichromosome maintenance protein 3, putative(PFE1345c)	Plasmodium falciparum 3D7	x	47			GO:0005634~nucleus	GO:0042555~MCM complex,
Q8IIK5	PF3D7_1116000	moving junction protein(RON4)	Plasmodium falciparum 3D7					GO:1990225~rhoptry neck,
Q7K6A5	PF3D7_0523000	multidrug resistance protein(PfMDR1)	Plasmodium falciparum 3D7					GO:0016021~integral component of membrane	GO:0020020~food vacuole,
Q8II81	PF3D7_1128200	multiprotein bridging factor type 1, putative(PF11_0293)	Plasmodium falciparum 3D7	x	48	x	115	GO:0005829~cytosol	GO:0034399~nuclear periphery,
C6KT55	PF3D7_0621800	nascent polypeptide associated complex alpha chain, putative(PFF1050w)	Plasmodium falciparum 3D7					GO:0005854~nascent polypeptide-associated complex,
Q8IDN4	PF3D7_1346300	nucleic acid binding protein, putative(MAL13P1.233)	Plasmodium falciparum 3D7	x	49	x	116	GO:0005634~nucleus	GO:0005737~cytoplasm,
Q8IDM6	PF3D7_1347200	nucleoside transporter 1(nt1)	Plasmodium falciparum 3D7					GO:0005887~integral component of plasma membrane,
Q8I608	PF3D7_1203700	nucleosome assembly protein 1, putative(PFL0185c)	Plasmodium falciparum 3D7	x	50	x	117	GO:0005634~nucleus	GO:0005737~cytoplasm,
Q8I2W3	PF3D7_0919000	nucleosome assembly protein(PFI0930c)	Plasmodium falciparum 3D7	x	51	x	45	GO:0005634~nucleus	GO:0005737~cytoplasm	GO:0034399~nuclear periphery,
O96203	PF3D7_0212300	peptide chain release factor subunit 1, putative(PFB0550w)	Plasmodium falciparum 3D7			x	118	GO:0005737~cytoplasm,
Q8IDR1	PF3D7_1342800	phosphoenolpyruvate carboxykinase(PEPCK)	Plasmodium falciparum 3D7			x	119	GO:0005829~cytosol,
Q8I6V3	PF3D7_1408000	plasmepsin II(PF14_0077)	Plasmodium falciparum 3D7					GO:0016021~integral component of membrane	GO:0020020~food vacuole,
Q8IM16	PF3D7_1407800	plasmepsin IV(PF14_0075)	Plasmodium falciparum 3D7					GO:0016021~integral component of membrane	GO:0020020~food vacuole,
Q8I5H4	PF3D7_1224300	polyadenylate-binding protein, putative(PFL1170w)	Plasmodium falciparum 3D7			x	120	GO:0005737~cytoplasm,
Q8I2S9	PF3D7_0922700	pre-mRNA splicing factor, putative(PFI1115c)	Plasmodium falciparum 3D7					GO:0005682~U5 snRNP	GO:0046540~U4/U6 x U5 tri-snRNP complex	GO:0071021~U2-type post-spliceosomal complex,
Q7KQJ9	PF3D7_1226600	proliferating cell nuclear antigen 2(PCNA2)	Plasmodium falciparum 3D7	x	52			GO:0005634~nucleus	GO:0043626~PCNA complex,
Q7K6A9	PF3D7_0803800	proteasome beta-subunit(MAL8P1.142)	Plasmodium falciparum 3D7	x	53	x		GO:0005634~nucleus	GO:0005737~cytoplasm	GO:0005839~proteasome core complex,
Q8I1Q5	PF3D7_0418200	proteasome regulatory component, putative(PFD0880w)	Plasmodium falciparum 3D7					GO:0005852~eukaryotic translation initiation factor 3 complex	GO:0016282~eukaryotic 43S preinitiation complex	GO:0033290~eukaryotic 48S preinitiation complex,
Q8ID28	PF3D7_1368100	proteasome regulatory subunit, putative(MAL13P1.343)	Plasmodium falciparum 3D7					GO:0005838~proteasome regulatory particle,
C6KST3	PF3D7_0608500	proteasome subunit alpha type 2, putative(PFF0420c)	Plasmodium falciparum 3D7	x	54			GO:0005634~nucleus	GO:0005839~proteasome core complex	GO:0019773~proteasome core complex, alpha-subunit complex,
Q8IBI3	PF3D7_0727400	proteasome subunit alpha type 5, putative(PF07_0112)	Plasmodium falciparum 3D7	x	55	x	121	GO:0005634~nucleus	GO:0005737~cytoplasm	GO:0019773~proteasome core complex, alpha-subunit complex,
C0H4E8	PF3D7_0518300	proteasome subunit beta type 1, putative(PFE0915c)	Plasmodium falciparum 3D7	x	56	x	122	GO:0005634~nucleus	GO:0005737~cytoplasm	GO:0005839~proteasome core complex,
Q8II23	PF3D7_1134100	protein disulfide isomerase(PDI-11)	Plasmodium falciparum 3D7					GO:0005783~endoplasmic reticulum	GO:0005788~endoplasmic reticulum lumen,
C0H4Y6	PF3D7_0827900	protein disulfide isomerase(PfPDI-8)	Plasmodium falciparum 3D7					GO:0005788~endoplasmic reticulum lumen	GO:0020009~microneme,
Q8II93	PF3D7_1127000	protein phosphatase, putative(PF11_0281)	Plasmodium falciparum 3D7					GO:0016021~integral component of membrane	GO:0020020~food vacuole,
Q8IK90	PF3D7_1474800	proteosome subunit alpha type 1, putative(PF14_0716)	Plasmodium falciparum 3D7	x	57			GO:0005634~nucleus	GO:0005839~proteasome core complex	GO:0019773~proteasome core complex, alpha-subunit complex,
Q8IBA0	PF3D7_0826700	receptor for activated C kinase homolog, PfRACK(PfRACK)	Plasmodium falciparum 3D7			x	123	GO:0005829~cytosol,
Q8I512	PF3D7_1241700	replication factor C subunit 4(PFL2005w)	Plasmodium falciparum 3D7					GO:0005663~DNA replication factor C complex,
Q8IKK4	PF3D7_1463200	replication factor C3(PF14_0601)	Plasmodium falciparum 3D7					GO:0005663~DNA replication factor C complex	GO:0043626~PCNA complex,
Q8IDF0	PF3D7_1355100	replication licensing factor, putative(PF13_0291)	Plasmodium falciparum 3D7	x	58			GO:0005634~nucleus	GO:0042555~MCM complex,
Q8I4R5	PF3D7_1252100	rhoptry neck protein 3, putative(PFL2505c)	Plasmodium falciparum 3D7					GO:0016021~integral component of membrane	GO:0020003~symbiont-containing vacuole	GO:0020008~rhoptry,
Q8ILZ1	PF3D7_1410400	rhoptry-associated protein 1, RAP1(PF14_0102)	Plasmodium falciparum 3D7					GO:0020008~rhoptry,
Q8I484	PF3D7_0501600	rhoptry-associated protein 2, RAP2(RAP2)	Plasmodium falciparum 3D7					GO:0020008~rhoptry,
Q8I485	PF3D7_0501500	rhoptry-associated protein 3, RAP3(RAP3)	Plasmodium falciparum 3D7					GO:0020008~rhoptry,
C6KT75	PF3D7_0623900	ribonuclease HII, putative(PFF1150w)	Plasmodium falciparum 3D7					GO:0032299~ribonuclease H2 complex,
Q8ILU8	PF3D7_1414800	ribonucleoprotein, putative(PF14_0146)	Plasmodium falciparum 3D7		59	x	124	GO:0005681~spliceosomal complex	GO:0005682~U5 snRNP	GO:0005685~U1 snRNP	GO:0005686~U2 snRNP	GO:0005687~U4 snRNP	GO:0005737~cytoplasm	GO:0019013~viral nucleocapsid	GO:0046540~U4/U6 x U5 tri-snRNP complex	GO:0071004~U2-type prespliceosome	GO:0071013~catalytic step 2 spliceosome,
C6S3J6	PF3D7_1460300	ribosomal protein L29, putative(PF14_0575a)	Plasmodium falciparum 3D7			x	125	GO:0022625~cytosolic large ribosomal subunit,
C0H4M0	PF3D7_0707300	rifin-like protein(RAMA)	Plasmodium falciparum 3D7					GO:0005783~endoplasmic reticulum	GO:0005794~Golgi apparatus	GO:0020003~symbiont-containing vacuole	GO:0020008~rhoptry	GO:0031225~anchored component of membrane	GO:0045121~membrane raft,
Q8I2F7	PF3D7_0936300	ring-exported protein 3(REX3)	Plasmodium falciparum 3D7			x	126	GO:0016021~integral component of membrane	GO:0030430~host cell cytoplasm,
Q8I1X6	PF3D7_0405300	sequestrin(PFD0260c)	Plasmodium falciparum 3D7	x	60	x	127	GO:0005886~plasma membrane	GO:0016021~integral component of membrane	GO:0020003~symbiont-containing vacuole	GO:0030430~host cell cytoplasm	GO:0042025~host cell nucleus,
A0A143ZWK2	PF3D7_0207600	serine repeat antigen 5 (SERA-5)(SERA-5)	Plasmodium falciparum 3D7					GO:0005615~extracellular space	GO:0005764~lysosome	GO:0020003~symbiont-containing vacuole,
Q9TY96	PF3D7_0207500	serine repeat antigen 6 (SERA-6)(SERA-6)	Plasmodium falciparum 3D7					GO:0005615~extracellular space	GO:0005764~lysosome	GO:0020003~symbiont-containing vacuole,
Q8IDD4	PF3D7_1356800	serine/threonine protein kinase, putative(MAL13P1.278)	Plasmodium falciparum 3D7					GO:0005952~cAMP-dependent protein kinase complex,
Q6ZMA7	PF3D7_0406200	sexual stage-specific protein precursor(PFD0310w)	Plasmodium falciparum 3D7					GO:0016021~integral component of membrane	GO:0020005~symbiont-containing vacuole membrane,
Q8I5P4	PF3D7_1216300	signal recognition particle SRP19, putative(PFL0785c)	Plasmodium falciparum 3D7	x	61	x	128	GO:0005634~nucleus	GO:0005737~cytoplasm	GO:0005786~signal recognition particle, endoplasmic reticulum targeting	GO:0005789~endoplasmic reticulum membrane	GO:0048500~signal recognition particle,
Q8IKX4	PF3D7_1450100	signal recognition particle SRP54, putative(PF14_0477)	Plasmodium falciparum 3D7	x	62	x	129	GO:0005634~nucleus	GO:0005786~signal recognition particle, endoplasmic reticulum targeting	GO:0005789~endoplasmic reticulum membrane	GO:0005829~cytosol	GO:0048500~signal recognition particle,
Q8I415	PF3D7_0508800	single-strand binding protein, putative(PFE0435c)	Plasmodium falciparum 3D7					GO:0020011~apicoplast,
Q8I487	PF3D7_0501300	skeleton-binding protein 1(PfSBP1)	Plasmodium falciparum 3D7					GO:0016021~integral component of membrane	GO:0020005~symbiont-containing vacuole membrane	GO:0020036~Maurer's cleft,
Q8IL38	PF3D7_1443300	small nuclear ribonucleoprotein, putative(PF14_0411)	Plasmodium falciparum 3D7	x	63			GO:0005688~U6 snRNP	GO:0005732~small nucleolar ribonucleoprotein complex	GO:0019013~viral nucleocapsid	GO:0046540~U4/U6 x U5 tri-snRNP complex	GO:1990726~Lsm1-7-Pat1 complex,
Q8I444	PF3D7_0505800	small ubiquitin-related modifier, putative(PfSUMO)	Plasmodium falciparum 3D7	x	64			GO:0005634~nucleus,
Q8II73	PF3D7_1129000	spermidine synthase(PF11_0301)	Plasmodium falciparum 3D7			x	130	GO:0005829~cytosol,
C0H5I5	PF3D7_1355800	splicing factor 3b subunit, putative(PF13_0296)	Plasmodium falciparum 3D7					GO:0005686~U2 snRNP	GO:0071011~precatalytic spliceosome,
Q8I3T5	PF3D7_0517300	splicing factor, putative(PFE0865c)	Plasmodium falciparum 3D7	x	65	x	131	GO:0005634~nucleus	GO:0005681~spliceosomal complex	GO:0005737~cytoplasm,
O96118	PF3D7_0201300	stevor, putative(PFB0065w)	Plasmodium falciparum 3D7					GO:0016021~integral component of membrane	GO:0020036~Maurer's cleft,
Q8IL56	PF3D7_1441400	structure specific recognition protein(PF14_0393)	Plasmodium falciparum 3D7	x	66			GO:0005634~nucleus,
Q8I374	PF3D7_0907700	subunit of proteaseome activator complex, putative(PFI0370c)	Plasmodium falciparum 3D7			x	132	GO:0000502~proteasome complex	GO:0005737~cytoplasm	GO:0008537~proteasome activator complex,
Q8I5C4	PF3D7_1229500	t-complex protein 1, gamma subunit, putative(PFL1425w)	Plasmodium falciparum 3D7					GO:0005832~chaperonin-containing T-complex,
Q8IL48	PF3D7_1442300	tRNA binding protein, putative(PF14_0401)	Plasmodium falciparum 3D7					GO:0017101~aminoacyl-tRNA synthetase multienzyme complex	GO:0017102~methionyl glutamyl tRNA synthetase complex,
Q8IL80	PF3D7_1438900	thioredoxin peroxidase 1(TPx1)	Plasmodium falciparum 3D7			x	133	GO:0005829~cytosol,
Q8IDH5	PF3D7_1352500	thioredoxin-related protein, putative(PF13_0272)	Plasmodium falciparum 3D7					GO:0005623~cell	GO:0016021~integral component of membrane,
Q8IIA4	PF3D7_1126000	threonine -- tRNA ligase, putative(PF11_0270)	Plasmodium falciparum 3D7			x	134	GO:0005829~cytosol	GO:0020011~apicoplast,
Q8I3T4	PF3D7_0517400	transcriptional regulator, putative(PFE0870w)	Plasmodium falciparum 3D7	x	67			GO:0005634~nucleus,
Q8IE00	EIF6	translation initiation factor 6, putative(PF13_0178)	Plasmodium falciparum 3D7	x	68	x	135	GO:0005730~nucleolus	GO:0005829~cytosol	GO:0030687~preribosome, large subunit precursor,
O97266	PF3D7_0315100	translation initiation factor E4, putative(PFC0635c)	Plasmodium falciparum 3D7					GO:0016281~eukaryotic translation initiation factor 4F complex,
C6KSR8	PF3D7_0607000	translation initiation factor IF-2, putative(PFF0345w)	Plasmodium falciparum 3D7					GO:0005622~intracellular,
Q8IHT2	PF3D7_1143400	translation initiation factor eIF-1A, putative(PF11_0447)	Plasmodium falciparum 3D7					GO:0016282~eukaryotic 43S preinitiation complex,
A0A143ZWL7	PF3D7_1008700	tubulin beta chain, putative(PF10_0084)	Plasmodium falciparum 3D7			x	136	GO:0005737~cytoplasm	GO:0005874~microtubule,
Q8II01	PF3D7_1136300	tudor staphylococcal nuclease(TSN)	Plasmodium falciparum 3D7	x	69	x	137	GO:0005634~nucleus	GO:0005737~cytoplasm,
Q8IAR7	PF3D7_0807900	tyrosyl-tRNA synthetase, putative(MAL8P1.125)	Plasmodium falciparum 3D7			x	138	GO:0044164~host cell cytosol,
Q8I280	PF3D7_0106100	v-type ATPase, subunit C, putative(PFA_0300c)	Plasmodium falciparum 3D7					GO:0005753~mitochondrial proton-transporting ATP synthase complex	GO:0033180~proton-transporting V-type ATPase, V1 domain,
Q8I2H3	PF3D7_0934500	vacuolar ATP synthase subunit E, putative(PFI1670c)	Plasmodium falciparum 3D7					GO:0020020~food vacuole	GO:0033178~proton-transporting two-sector ATPase complex, catalytic domain,
Q8IE84	PF3D7_1323200	vacuolar ATP synthase subunit G, putative(PF13_0130)	Plasmodium falciparum 3D7					GO:0000221~vacuolar proton-transporting V-type ATPase, V1 domain	GO:0020020~food vacuole,
Q6ZMA8	PF3D7_0406100	vacuolar ATP synthase subunit b(PFD0305c)	Plasmodium falciparum 3D7					GO:0005623~cell	GO:0033180~proton-transporting V-type ATPase, V1 domain,

## Sheet: Cell_Compartment_CE
UniProt ID	ID	Protein description	Species	GOTERM_CC_DIRECT	GOTERM_CC_DIRECT	GOTERM_CC_DIRECT	GOTERM_CC_DIRECT	GOTERM_CC_DIRECT	GOTERM_CC_DIRECT	GOTERM_CC_DIRECT
A0A143ZZ61	PF3D7_1015900	enolase(PF10_0155)	Plasmodium falciparum 3D7	GO:0000015~phosphopyruvate hydratase complex	GO:0005634~nucleus	GO:0005737~cytoplasm	GO:0005856~cytoskeleton	GO:0005886~plasma membrane	GO:0009986~cell surface	GO:0020020~food vacuole,
Q8IAM2	PF3D7_0802200	1-cys peroxiredoxin(1-cyspxn)	Plasmodium falciparum 3D7	GO:0005829~cytosol,
Q8I5Q3	PF3D7_1215300	10 kd chaperonin(Cpn10)	Plasmodium falciparum 3D7	GO:0005739~mitochondrion	GO:0005759~mitochondrial matrix,
C0H4V6	PF3D7_0818200	14-3-3 protein, putative(MAL8P1.69)	Plasmodium falciparum 3D7	GO:0005634~nucleus	GO:0005737~cytoplasm	GO:0020020~food vacuole,
Q8I6S5	PF3D7_0820700	2-oxoglutarate dehydrogenase E1 component(PF08_0045)	Plasmodium falciparum 3D7	GO:0005759~mitochondrial matrix	GO:0005829~cytosol	GO:0045252~oxoglutarate dehydrogenase complex,
Q8II60	PF3D7_1130400	26S protease subunit regulatory subunit 6a, putative(PF11_0314)	Plasmodium falciparum 3D7	GO:0000502~proteasome complex	GO:0008540~proteasome regulatory particle, base subcomplex	GO:0031595~nuclear proteasome complex	GO:0031597~cytosolic proteasome complex,
Q8I1V1	PF3D7_0413600	26S proteasome AAA-ATPase subunit RPT3, putative(PFD0665c)	Plasmodium falciparum 3D7	GO:0005838~proteasome regulatory particle	GO:0008540~proteasome regulatory particle, base subcomplex	GO:0031595~nuclear proteasome complex	GO:0031597~cytosolic proteasome complex,
Q8IJW0	PF3D7_1008400	26S proteasome regulatory subunit 4, putative(PF10_0081)	Plasmodium falciparum 3D7	GO:0005838~proteasome regulatory particle	GO:0008540~proteasome regulatory particle, base subcomplex	GO:0031595~nuclear proteasome complex	GO:0031597~cytosolic proteasome complex,
Q8IEK3	PF3D7_1311500	26S proteasome regulatory subunit 7, putative(PF13_0063)	Plasmodium falciparum 3D7	GO:0005838~proteasome regulatory particle	GO:0008540~proteasome regulatory particle, base subcomplex	GO:0031595~nuclear proteasome complex	GO:0031597~cytosolic proteasome complex,
Q8IEQ1	PF3D7_1306400	26S proteasome regulatory subunit, putative(PF13_0033)	Plasmodium falciparum 3D7	GO:0005838~proteasome regulatory particle	GO:0008540~proteasome regulatory particle, base subcomplex	GO:0031595~nuclear proteasome complex	GO:0031597~cytosolic proteasome complex,
Q8I323	PF3D7_0912900	26S proteasome regulatory subunit, putative(PFI0630w)	Plasmodium falciparum 3D7	GO:0000502~proteasome complex	GO:0005838~proteasome regulatory particle,
Q8IKH3	PF3D7_1466300	26S proteasome subunit, putative(PF14_0632)	Plasmodium falciparum 3D7	GO:0005634~nucleus	GO:0005838~proteasome regulatory particle	GO:0008540~proteasome regulatory particle, base subcomplex	GO:0034515~proteasome storage granule,
Q8IJM0	PF3D7_1017900	26s proteasome subunit p55, putative(PF10_0174)	Plasmodium falciparum 3D7	GO:0005737~cytoplasm	GO:0005838~proteasome regulatory particle	GO:0008541~proteasome regulatory particle, lid subcomplex	GO:0031595~nuclear proteasome complex,
O77381	PF3D7_0317600	40S ribosomal protein S11, putative(PFC0775w)	Plasmodium falciparum 3D7	GO:0022627~cytosolic small ribosomal subunit,
Q8IDB0	PF3D7_1358800	40S ribosomal protein S13, putative(PF13_0316)	Plasmodium falciparum 3D7	GO:0005730~nucleolus	GO:0022627~cytosolic small ribosomal subunit,
Q8I3U6	PF3D7_0516200	40S ribosomal protein S14, putative(PFE0810c)	Plasmodium falciparum 3D7	GO:0022627~cytosolic small ribosomal subunit,
Q8IFP2	PF3D7_0422400	40S ribosomal protein S19, putative(PFD1055w)	Plasmodium falciparum 3D7	GO:0022627~cytosolic small ribosomal subunit,
Q8IL02	PF3D7_1447000	40S ribosomal protein S2, putative(PF14_0448)	Plasmodium falciparum 3D7	GO:0022627~cytosolic small ribosomal subunit,
A0A143ZZG2	PF3D7_1026800	40S ribosomal protein S2B, putative(PF10_0264)	Plasmodium falciparum 3D7	GO:0022627~cytosolic small ribosomal subunit	GO:0030686~90S preribosome,
Q8IIU8	PF3D7_1105400	40S ribosomal protein S4, putative(PF11_0065)	Plasmodium falciparum 3D7	GO:0015935~small ribosomal subunit	GO:0022627~cytosolic small ribosomal subunit,
Q8IDR9	PF3D7_1342000	40S ribosomal protein S6, putative(PF13_0228)	Plasmodium falciparum 3D7	GO:0022627~cytosolic small ribosomal subunit,
Q8IET7	PF3D7_1302800	40S ribosomal protein S7, putative(PF13_0014)	Plasmodium falciparum 3D7	GO:0022627~cytosolic small ribosomal subunit	GO:0030686~90S preribosome	GO:0032040~small-subunit processome,
Q8IM10	PF3D7_1408600	40S ribosomal protein S8e, putative(PF14_0083)	Plasmodium falciparum 3D7	GO:0022627~cytosolic small ribosomal subunit,
Q8I2Z8	PF3D7_0915400	6-phosphofructokinase, putative(PFI0755c)	Plasmodium falciparum 3D7	GO:0005737~cytoplasm,
Q8IL58	PF3D7_1441200	60S ribosomal protein L1, putative(PF14_0391)	Plasmodium falciparum 3D7	GO:0022625~cytosolic large ribosomal subunit,
Q8I3T8	PF3D7_0517000	60S ribosomal protein L12, putative(PFE0850c)	Plasmodium falciparum 3D7	GO:0022625~cytosolic large ribosomal subunit,
Q8IJZ7	PF3D7_1004000	60S ribosomal protein L13, putative(PF10_0043)	Plasmodium falciparum 3D7	GO:0022625~cytosolic large ribosomal subunit,
Q8IAX6	PF3D7_0814000	60S ribosomal protein L13-2, putative(PF08_0075)	Plasmodium falciparum 3D7	GO:0022625~cytosolic large ribosomal subunit,
Q8IDS6	PF3D7_1341200	60S ribosomal protein L18, putative(PF13_0224)	Plasmodium falciparum 3D7	GO:0022625~cytosolic large ribosomal subunit,
C6KSY6	PF3D7_0614500	60S ribosomal protein L19, putative(PFF0700c)	Plasmodium falciparum 3D7	GO:0022625~cytosolic large ribosomal subunit,
Q8ILK3	PF3D7_1426000	60S ribosomal protein L21e, putative(PF14_0240)	Plasmodium falciparum 3D7	GO:0022625~cytosolic large ribosomal subunit,
Q8IKM5	PF3D7_1460700	60S ribosomal protein L27, putative(PF14_0579)	Plasmodium falciparum 3D7	GO:0022625~cytosolic large ribosomal subunit,
Q8IHU0	PF3D7_1142500	60S ribosomal protein L28, putative(PF11_0437)	Plasmodium falciparum 3D7	GO:0022625~cytosolic large ribosomal subunit,
Q8IJC6	PF3D7_1027800	60S ribosomal protein L3, putative(PF10_0272)	Plasmodium falciparum 3D7	GO:0022625~cytosolic large ribosomal subunit,
Q8IJK8	PF3D7_1019400	60S ribosomal protein L30e, putative(PF10_0187)	Plasmodium falciparum 3D7	GO:0022625~cytosolic large ribosomal subunit,
Q8IIB4	PF3D7_1124900	60S ribosomal protein L35, putative(PF11_0260)	Plasmodium falciparum 3D7	GO:0015934~large ribosomal subunit	GO:0022625~cytosolic large ribosomal subunit,
Q8I431	PF3D7_0507100	60S ribosomal protein L4, putative(PFE0350c)	Plasmodium falciparum 3D7	GO:0022625~cytosolic large ribosomal subunit,
Q8ID50	PF3D7_1365900	60S ribosomal protein L40/UBI, putative(PF13_0346)	Plasmodium falciparum 3D7	GO:0022625~cytosolic large ribosomal subunit,
Q8ILL3	PF3D7_1424100	60S ribosomal protein L5, putative(PF14_0230)	Plasmodium falciparum 3D7	GO:0022625~cytosolic large ribosomal subunit,
O97250	PF3D7_0307200	60S ribosomal protein L7, putative(PFC0300c)	Plasmodium falciparum 3D7	GO:0022625~cytosolic large ribosomal subunit,
Q8ILL2	PF3D7_1424400	60S ribosomal protein L7-3, putative(PF14_0231)	Plasmodium falciparum 3D7	GO:0022625~cytosolic large ribosomal subunit,
Q8I3T9	PF3D7_0516900	60S ribosomal protein L8, putative(PFE0845c)	Plasmodium falciparum 3D7	GO:0022625~cytosolic large ribosomal subunit,
Q8II61	PF3D7_1130200	60S ribosomal protein P0(PF11_0313)	Plasmodium falciparum 3D7	GO:0022625~cytosolic large ribosomal subunit	GO:0030687~preribosome, large subunit precursor,
Q8IKJ0	PF3D7_1464700	ATP synthase (C/AC39) subunit, putative(PF14_0615)	Plasmodium falciparum 3D7	GO:0000220~vacuolar proton-transporting V-type ATPase, V0 domain	GO:0020020~food vacuole,
Q8I0V2	PF3D7_1235700	ATP synthase beta chain, mitochondrial precursor, putative(PFL1725w)	Plasmodium falciparum 3D7	GO:0005739~mitochondrion	GO:0045261~proton-transporting ATP synthase complex, catalytic core F(1),
Q8I377	PF3D7_0907400	ATP-dependent heat shock protein, putative(PFI0355c)	Plasmodium falciparum 3D7	GO:0009376~HslUV protease complex,
Q8IC01	PF3D7_0708800	Cg4 protein(PF07_0033)	Plasmodium falciparum 3D7	GO:0005737~cytoplasm,
Q8I3A0	PF3D7_0904900	Cu2+-transporting ATPase, Cu2+ transporter(PFI0240c)	Plasmodium falciparum 3D7	GO:0005886~plasma membrane	GO:0016021~integral component of membrane	GO:0020002~host cell plasma membrane	GO:0031410~cytoplasmic vesicle,
O77310	PF3D7_0302500	Cytoadherence linked asexual protein 3.1(RhopH1(3.1))	Plasmodium falciparum 3D7	GO:0020002~host cell plasma membrane	GO:0020008~rhoptry,
Q9TY94	PF3D7_0209800	DEAD box helicase, UAP56(UAP56)	Plasmodium falciparum 3D7	GO:0005634~nucleus	GO:0005681~spliceosomal complex	GO:0005737~cytoplasm,
Q8ILR7	PF3D7_1417800	DNA replication licensing factor MCM2(PF14_0177)	Plasmodium falciparum 3D7	GO:0005634~nucleus	GO:0005737~cytoplasm	GO:0042555~MCM complex,
Q8IEE5	PF3D7_1317100	DNA replication licensing factor MCM4-related(PF13_0095)	Plasmodium falciparum 3D7	GO:0042555~MCM complex,
O96236	PF3D7_0215700	DNA-directed RNA polymerase II second largest subunit, putative(PFB0715w)	Plasmodium falciparum 3D7	GO:0005665~DNA-directed RNA polymerase II, core complex,
Q8I2S6	PF3D7_0923000	DNA-directed RNA polymerase II, putative(PFI1130c)	Plasmodium falciparum 3D7	GO:0005665~DNA-directed RNA polymerase II, core complex,
Q8IAX8	PF3D7_0814200	DNA/RNA-binding protein Alba, putative(PF08_0074)	Plasmodium falciparum 3D7	GO:0005634~nucleus	GO:0005737~cytoplasm,
Q8IJX8	PF3D7_1006200	DNA/RNA-binding protein, putative(PF10_0063)	Plasmodium falciparum 3D7	GO:0005634~nucleus,
Q8ILV6	PF3D7_1413900	DNAJ protein, putative(PF14_0137)	Plasmodium falciparum 3D7	GO:0016021~integral component of membrane,
Q8I3N0	PF3D7_0523400	DNAJ protein, putative(PFE1170w)	Plasmodium falciparum 3D7	GO:0016021~integral component of membrane,
Q8I0U6	PF3D7_0102200	DNAJ protein, putative(RESA)	Plasmodium falciparum 3D7	GO:0020002~host cell plasma membrane	GO:0020003~symbiont-containing vacuole	GO:0020026~merozoite dense granule,
Q8I2W2	PF3D7_0919100	DNAJ-like molecular chaperone protein, putative(PFI0935w)	Plasmodium falciparum 3D7	GO:0016021~integral component of membrane,
Q8IEC8	PF3D7_1318800	DnaJ/SEC63 protein, putative(PF13_0102)	Plasmodium falciparum 3D7	GO:0005784~Sec61 translocon complex	GO:0016021~integral component of membrane	GO:0030176~integral component of endoplasmic reticulum membrane,
Q7KQK6	PF3D7_1117700	GTP-binding nuclear protein ran/tc4(Ran)	Plasmodium falciparum 3D7	GO:0005634~nucleus	GO:0005737~cytoplasm,
Q8IM15	PF3D7_1408100	HAP protein(PF14_0078)	Plasmodium falciparum 3D7	GO:0016021~integral component of membrane	GO:0020020~food vacuole,
Q8IL32	PF3D7_1443900	HSP90(PF14_0417)	Plasmodium falciparum 3D7	GO:0020011~apicoplast,
Q8I2X4	PF3D7_0917900	Heat shock protein 70 (HSP70) homologue(PFI0875w)	Plasmodium falciparum 3D7	GO:0005783~endoplasmic reticulum,
C0H571	PF3D7_0929400	High molecular weight rhoptry protein-2(RhopH2)	Plasmodium falciparum 3D7	GO:0020008~rhoptry,
A0A144A2J9	PF3D7_1434300	Hsp70/Hsp90 organizing protein, putative(PF14_0324)	Plasmodium falciparum 3D7	GO:0005829~cytosol,
Q8IL11	PF3D7_1446200	M17 leucyl aminopeptidase(LAP)	Plasmodium falciparum 3D7	GO:0005829~cytosol,
Q8IDY0	PF3D7_1334800	MSP7-like protein(MAL13P1.174)	Plasmodium falciparum 3D7	GO:0020003~symbiont-containing vacuole,
Q8I492	PF3D7_0500800	Mature parasite-infected erythrocyte surface antigen (MESA) or PfEMP2(MESA)	Plasmodium falciparum 3D7	GO:0020002~host cell plasma membrane,
A0A144A026	PF3D7_1228600	Merozoite Surface Protein 9, MSP-9(MSP-9)	Plasmodium falciparum 3D7	GO:0009986~cell surface	GO:0016020~membrane	GO:0020003~symbiont-containing vacuole,
Q8ILT0	PF3D7_1416500	NADP-specific glutamate dehydrogenase(PF14_0164)	Plasmodium falciparum 3D7	GO:0005829~cytosol,
Q8I4T3	PF3D7_1250100	PFG377 protein(PFL2405c)	Plasmodium falciparum 3D7	GO:0044310~osmiophilic body,
O77325	PF3D7_0308600	PRP19-like protein, putative(PFC0365w)	Plasmodium falciparum 3D7	GO:0016363~nuclear matrix,
C0H516	PF3D7_0903200	PfRab7, GTPase(Rab7)	Plasmodium falciparum 3D7	GO:0005764~lysosome	GO:0005770~late endosome	GO:0005773~vacuole	GO:0005774~vacuolar membrane	GO:0016020~membrane	GO:0045335~phagocytic vesicle,
O97307	PF3D7_0324100	Pfmc-2TM Maurer's cleft two transmembrane protein(PfMC-2TM)	Plasmodium falciparum 3D7	GO:0016021~integral component of membrane	GO:0020036~Maurer's cleft,
Q8I206	PF3D7_0402000	Plasmodium exported protein (PHISTa), unknown function(PFD0090c)	Plasmodium falciparum 3D7	GO:0016021~integral component of membrane	GO:0020005~symbiont-containing vacuole membrane,
Q8IBE9	PF3D7_0731300	Plasmodium exported protein (PHISTb), unknown function(MAL7P1.174)	Plasmodium falciparum 3D7	GO:0016021~integral component of membrane	GO:0020036~Maurer's cleft,
Q8I207	PF3D7_0401800	Plasmodium exported protein (PHISTb), unknown function(PFD0080c)	Plasmodium falciparum 3D7	GO:0016021~integral component of membrane	GO:0020036~Maurer's cleft	GO:0044538~host cell periphery,
Q8I3F0	PF3D7_0532400	Plasmodium exported protein (PHISTb), unknown function(PFE1605w)	Plasmodium falciparum 3D7	GO:0016021~integral component of membrane	GO:0020030~infected host cell surface knob	GO:0020036~Maurer's cleft	GO:0033644~host cell membrane	GO:0044164~host cell cytosol	GO:0044538~host cell periphery,
Q8IAK9	PF3D7_0801000	Plasmodium exported protein (PHISTc), unknown function(PF08_0137)	Plasmodium falciparum 3D7	GO:0016021~integral component of membrane	GO:0020011~apicoplast,
Q8IEJ0	PF3D7_1301700	Plasmodium exported protein (hyp8), unknown function(MAL13P1.61)	Plasmodium falciparum 3D7	GO:0016021~integral component of membrane	GO:0020011~apicoplast,
Q8IC42	PF3D7_0702500	Plasmodium exported protein, unknown function(PF07_0008)	Plasmodium falciparum 3D7	GO:0016021~integral component of membrane	GO:0020036~Maurer's cleft	GO:0030430~host cell cytoplasm,
Q8IEI6	PF3D7_1302000	Plasmodium exported protein, unknown function(PF13_0076)	Plasmodium falciparum 3D7	GO:0016021~integral component of membrane,
Q8IDG9	PF3D7_1353100	Plasmodium exported protein, unknown function(PF13_0275)	Plasmodium falciparum 3D7	GO:0016021~integral component of membrane,
O97336	PF3D7_0301700	Plasmodium exported protein, unknown function(PFC0085c)	Plasmodium falciparum 3D7	GO:0016021~integral component of membrane,
Q8IJS7	PF3D7_1011800	QF122 antigen(PF10_0115)	Plasmodium falciparum 3D7	GO:0005634~nucleus,
Q8IJX3	PF3D7_1006800	RNA binding protein, putative(PF10_0068)	Plasmodium falciparum 3D7	GO:0020020~food vacuole,
Q8IDB7	PF3D7_1359400	RNA binding protein, putative(PF13_0315)	Plasmodium falciparum 3D7	GO:0005634~nucleus	GO:0005737~cytoplasm,
Q76NM4	PF3D7_1320600	Rab11a, GTPase(Rab11a)	Plasmodium falciparum 3D7	GO:0005829~cytosol	GO:0020008~rhoptry	GO:0055037~recycling endosome,
Q7K6A8	PF3D7_0512600	Rab1b, GTPase(Rab1b)	Plasmodium falciparum 3D7	GO:0000139~Golgi membrane	GO:0005789~endoplasmic reticulum membrane	GO:0005793~endoplasmic reticulum-Golgi intermediate compartment,
Q8I274	PF3D7_0106800	Rab5c, GTPase(Rab5c)	Plasmodium falciparum 3D7	GO:0005768~endosome	GO:0030139~endocytic vesicle,
Q8I395	PF3D7_0905400	RhopH3(PFI0265c)	Plasmodium falciparum 3D7	GO:0020008~rhoptry,
Q7K6A4	PF3D7_0922200	S-adenosylmethionine synthetase(PfSAMS)	Plasmodium falciparum 3D7	GO:0005829~cytosol,
A0A143ZZC7	PF3D7_1035200	S-antigen(PF10_0343)	Plasmodium falciparum 3D7	GO:0020003~symbiont-containing vacuole,
Q8I0X0	PF3D7_0509000	SNAP protein (soluble N-ethylmaleimide-sensitive factor Attachment Protein), putative(PFE0445c)	Plasmodium falciparum 3D7	GO:0005774~vacuolar membrane	GO:0005783~endoplasmic reticulum	GO:0005794~Golgi apparatus	GO:0031201~SNARE complex,
Q8IDN6	PF3D7_1346100	Sec61 alpha subunit, PfSec61(Sec61)	Plasmodium falciparum 3D7	GO:0016021~integral component of membrane,
C0H4W6	PF3D7_0821800	Sec61 beta subunit, putative(MAL8P1.51)	Plasmodium falciparum 3D7	GO:0005784~Sec61 translocon complex	GO:0005789~endoplasmic reticulum membrane	GO:0016021~integral component of membrane,
Q8IL86	PF3D7_1438100	Sec62, putative(PF14_0361)	Plasmodium falciparum 3D7	GO:0005784~Sec61 translocon complex	GO:0005789~endoplasmic reticulum membrane	GO:0016021~integral component of membrane,
Q8IJN3	PF3D7_1016400	Serine/Threonine protein kinase, FIKK family(FIKK-10.1)	Plasmodium falciparum 3D7	GO:0016021~integral component of membrane,
O97282	PF3D7_0320300	T-complex protein 1 epsilon subunit, putative(PFC0900w)	Plasmodium falciparum 3D7	GO:0005832~chaperonin-containing T-complex,
O96220	PF3D7_0214000	T-complex protein 1, putative(PFB0635w)	Plasmodium falciparum 3D7	GO:0005832~chaperonin-containing T-complex	GO:0030430~host cell cytoplasm	GO:0045177~apical part of cell,
O97247	PF3D7_0306800	T-complex protein beta subunit, putative(PFC0285c)	Plasmodium falciparum 3D7	GO:0005832~chaperonin-containing T-complex,
Q8II43	PF3D7_1132200	TCP-1/cpn60 chaperonin family(PF11_0331)	Plasmodium falciparum 3D7	GO:0005832~chaperonin-containing T-complex,
C0H5I7	PF3D7_1357800	TCP-1/cpn60 chaperonin family, putative(MAL13P1.283)	Plasmodium falciparum 3D7	GO:0005832~chaperonin-containing T-complex,
Q8IKR1	PF3D7_1456800	V-type H(+)-translocating pyrophosphatase, putative(PF14_0541)	Plasmodium falciparum 3D7	GO:0016021~integral component of membrane	GO:0020020~food vacuole,
A0A144A1R5	PF3D7_1246200	actin I(ACT1)	Plasmodium falciparum 3D7	GO:0005737~cytoplasm	GO:0005884~actin filament,
A0A144A3N9	PF3D7_1412500	actin II(PF14_0124)	Plasmodium falciparum 3D7	GO:0005737~cytoplasm	GO:0005884~actin filament,
Q8IJA9	PF3D7_1029600	adenosine deaminase, putative(PF10_0289)	Plasmodium falciparum 3D7	GO:0005829~cytosol,
Q8IE96	PF3D7_1322000	adenosine-diphosphatase(MAL13P1.121)	Plasmodium falciparum 3D7	GO:0005788~endoplasmic reticulum lumen	GO:0016020~membrane	GO:0016021~integral component of membrane,
Q8IJV6	PF3D7_1008900	adenylate kinase(PF10_0086)	Plasmodium falciparum 3D7	GO:0005829~cytosol,
Q6ZLZ9	PF3D7_0903700	alpha tubulin(PFI0180w)	Plasmodium falciparum 3D7	GO:0005634~nucleus	GO:0005737~cytoplasm	GO:0005874~microtubule,
O77330	PF3D7_0309500	asparagine synthetase, putative(PFC0395w)	Plasmodium falciparum 3D7	GO:0005829~cytosol,
Q8IDP8	PF3D7_1344800	aspartate carbamoyltransferase(atcasE)	Plasmodium falciparum 3D7	GO:0005737~cytoplasm	GO:0016021~integral component of membrane,
Q76NN8	PF3D7_0106300	calcium-transporting ATPase, putative(PFA_0310c)	Plasmodium falciparum 3D7	GO:0005783~endoplasmic reticulum	GO:0005887~integral component of plasma membrane,
Q8IIR9	PF3D7_1108400	casein kinase II, alpha subunit(CK2alpha)	Plasmodium falciparum 3D7	GO:0005634~nucleus	GO:0005737~cytoplasm	GO:0005956~protein kinase CK2 complex,
C6KT34	PF3D7_0619400	cell division cycle protein 48 homologue, putative(PFF0940c)	Plasmodium falciparum 3D7	GO:0005783~endoplasmic reticulum,
Q8I0V3	PF3D7_1232100	chaperonin, cpn60(PFL1545c)	Plasmodium falciparum 3D7	GO:0020011~apicoplast,
Q8IIB6	PF3D7_1124700	co-chaperone GrpE, putative(PF11_0258)	Plasmodium falciparum 3D7	GO:0001405~presequence translocase-associated import motor	GO:0005739~mitochondrion	GO:0005759~mitochondrial matrix,
Q8ILG6	PF3D7_1429800	coatamer protein, beta subunit, putative(PF14_0277)	Plasmodium falciparum 3D7	GO:0030126~COPI vesicle coat,
Q8IDZ8	PF3D7_1333000	cochaperonin(PfCpn20)	Plasmodium falciparum 3D7	GO:0005759~mitochondrial matrix	GO:0020011~apicoplast,
Q8I546	PF3D7_1237700	conserved Plasmodium membrane protein(PFL1825w)	Plasmodium falciparum 3D7	GO:0016021~integral component of membrane,
Q8IM01	PF3D7_1409400	conserved Plasmodium membrane protein, unknown function(PF14_0092)	Plasmodium falciparum 3D7	GO:0016021~integral component of membrane,
Q8IKN3	PF3D7_1459800	conserved Plasmodium membrane protein, unknown function(PF14_0571)	Plasmodium falciparum 3D7	GO:0016021~integral component of membrane,
Q8IFN1	PF3D7_0423500	conserved Plasmodium membrane protein, unknown function(PFD1110w)	Plasmodium falciparum 3D7	GO:0016021~integral component of membrane	GO:0042643~actomyosin, actin portion	GO:0070258~inner membrane complex,
Q8IK07	PF3D7_1002900	conserved Plasmodium protein(PF10_0033)	Plasmodium falciparum 3D7	GO:0016021~integral component of membrane,
Q8IJR6	PF3D7_1012900	conserved Plasmodium protein(PF10_0126)	Plasmodium falciparum 3D7	GO:0005829~cytosol	GO:0019898~extrinsic component of membrane	GO:0034045~pre-autophagosomal structure membrane,
Q8IIC8	PF3D7_1123500	conserved Plasmodium protein(PF11_0246)	Plasmodium falciparum 3D7	GO:0016021~integral component of membrane,
Q8II72	PF3D7_1129100	conserved Plasmodium protein(PF11_0302)	Plasmodium falciparum 3D7	GO:0020003~symbiont-containing vacuole,
Q8IDM3	PF3D7_1347500	conserved Plasmodium protein, unknown function(MAL13P1.237)	Plasmodium falciparum 3D7	GO:0005634~nucleus	GO:0005737~cytoplasm,
C0H4U4	PF3D7_0813300	conserved Plasmodium protein, unknown function(MAL8P1.95)	Plasmodium falciparum 3D7	GO:0020020~food vacuole,
Q8IC43	PF3D7_0702400	conserved Plasmodium protein, unknown function(PF07_0007)	Plasmodium falciparum 3D7	GO:0016021~integral component of membrane	GO:0020036~Maurer's cleft	GO:0030430~host cell cytoplasm	GO:0033644~host cell membrane,
Q8IBP0	PF3D7_0721100	conserved Plasmodium protein, unknown function(PF07_0087)	Plasmodium falciparum 3D7	GO:0020011~apicoplast,
Q8IE81	PF3D7_1323600	conserved Plasmodium protein, unknown function(PF13_0134)	Plasmodium falciparum 3D7	GO:0016020~membrane	GO:0016021~integral component of membrane	GO:0020011~apicoplast,
Q8ILA1	PF3D7_1436300	conserved Plasmodium protein, unknown function(PF14_0344)	Plasmodium falciparum 3D7	GO:0020005~symbiont-containing vacuole membrane	GO:0020007~apical complex	GO:0097619~PTEX complex,
Q8IL16	PF3D7_1445700	conserved Plasmodium protein, unknown function(PF14_0434)	Plasmodium falciparum 3D7	GO:0020036~Maurer's cleft,
Q8I298	PF3D7_0104200	conserved Plasmodium protein, unknown function(PFA_0210c)	Plasmodium falciparum 3D7	GO:0016021~integral component of membrane	GO:0020003~symbiont-containing vacuole	GO:0044164~host cell cytosol,
O77361	PF3D7_0310400	conserved Plasmodium protein, unknown function(PFC0435w)	Plasmodium falciparum 3D7	GO:0009986~cell surface	GO:0016020~membrane	GO:0020002~host cell plasma membrane	GO:0085026~tubovesicular membrane network,
C6KT13	PF3D7_0617200	conserved Plasmodium protein, unknown function(PFF0835w)	Plasmodium falciparum 3D7	GO:0005783~endoplasmic reticulum	GO:0030529~intracellular ribonucleoprotein complex	GO:0042175~nuclear outer membrane-endoplasmic reticulum membrane network,
C0H535	PF3D7_0912500	conserved Plasmodium protein, unknown function(PFI0610w)	Plasmodium falciparum 3D7	GO:0005634~nucleus,
Q8ILB6	PF3D7_1434800	conserved protein, unknown function(PF14_0329)	Plasmodium falciparum 3D7	GO:0005759~mitochondrial matrix,
O97227	PF3D7_0303700	dihydrolipoamide acyltransferase, putative(PFC0170c)	Plasmodium falciparum 3D7	GO:0005739~mitochondrion,
Q7KQM5	PF3D7_1401400	early transcribed membrane protein 14.1, etramp14.1(etramp14.1)	Plasmodium falciparum 3D7	GO:0016021~integral component of membrane	GO:0020005~symbiont-containing vacuole membrane,
Q8I3F3	PF3D7_0532100	early transcribed membrane protein 5, ETRAMP5(ETRAMP5)	Plasmodium falciparum 3D7	GO:0016021~integral component of membrane	GO:0020005~symbiont-containing vacuole membrane,
Q8IKW5	PF3D7_1451100	elongation factor 2(PF14_0486)	Plasmodium falciparum 3D7	GO:0005622~intracellular,
Q8I0P6	PF3D7_1357000	elongation factor-1 alpha(PF13_0304)	Plasmodium falciparum 3D7	GO:0005622~intracellular	GO:0005853~eukaryotic translation elongation factor 1 complex,
Q8IIR7	PF3D7_1108600	endoplasmic reticulum-resident calcium binding protein(ERC)	Plasmodium falciparum 3D7	GO:0005783~endoplasmic reticulum,
Q8I0V4	PF3D7_1222300	endoplasmin homolog precursor, putative(PFL1070c)	Plasmodium falciparum 3D7	GO:0005783~endoplasmic reticulum,
Q8IJ52	PF3D7_1035700	erythrocyte membrane protein, putative(PF10_0348)	Plasmodium falciparum 3D7	GO:0009986~cell surface	GO:0016021~integral component of membrane,
Q8IC35	PF3D7_0703500	erythrocyte membrane-associated antigen(MAL7P1.12)	Plasmodium falciparum 3D7	GO:0016020~membrane,
Q8I5S6	PF3D7_1212700	eukaryotic translation initiation factor 3 subunit 10, putative(PFL0625c)	Plasmodium falciparum 3D7	GO:0005852~eukaryotic translation initiation factor 3 complex	GO:0016282~eukaryotic 43S preinitiation complex	GO:0033290~eukaryotic 48S preinitiation complex	GO:0043614~multi-eIF complex	GO:0071540~eukaryotic translation initiation factor 3 complex, eIF3e	GO:0071541~eukaryotic translation initiation factor 3 complex, eIF3m,
Q8IJW4	PF3D7_1007900	eukaryotic translation initiation factor 3 subunit 7, putative(PF10_0077)	Plasmodium falciparum 3D7	GO:0005852~eukaryotic translation initiation factor 3 complex	GO:0016282~eukaryotic 43S preinitiation complex	GO:0033290~eukaryotic 48S preinitiation complex,
Q8I3T1	PF3D7_0517700	eukaryotictranslation initiation factor 3 subunit, putative(PFE0885w)	Plasmodium falciparum 3D7	GO:0005852~eukaryotic translation initiation factor 3 complex	GO:0016282~eukaryotic 43S preinitiation complex	GO:0033290~eukaryotic 48S preinitiation complex,
Q8IAZ3	PF3D7_0815600	eukaryotictranslation initiation factor, putative(MAL8P1.83)	Plasmodium falciparum 3D7	GO:0005852~eukaryotic translation initiation factor 3 complex	GO:0016282~eukaryotic 43S preinitiation complex	GO:0033290~eukaryotic 48S preinitiation complex,
Q8IKC8	PF3D7_1471100	exported protein 2(EXP-2)	Plasmodium falciparum 3D7	GO:0020005~symbiont-containing vacuole membrane	GO:0097619~PTEX complex,
Q76NL8	PF3D7_1360800	falcilysin(flN)	Plasmodium falciparum 3D7	GO:0020011~apicoplast	GO:0020020~food vacuole,
Q8IIL0	PF3D7_1115400	falcipain-3(PF11_0162)	Plasmodium falciparum 3D7	GO:0005615~extracellular space	GO:0016021~integral component of membrane	GO:0020020~food vacuole,
Q8IIK1	PF3D7_1116500	folate/biopterin transporter, putative(PF11_0172)	Plasmodium falciparum 3D7	GO:0005886~plasma membrane	GO:0016021~integral component of membrane,
O77389	PF3D7_0316600	formate-nitrate transporter, putative(PFC0725c)	Plasmodium falciparum 3D7	GO:0005887~integral component of plasma membrane,
A0A144A3T1	PF3D7_1444800	fructose-bisphosphate aldolase(PF14_0425)	Plasmodium falciparum 3D7	GO:0005737~cytoplasm,
Q8I5I8	PF3D7_1222700	glideosome-associated protein 45(GAP45)	Plasmodium falciparum 3D7	GO:0019898~extrinsic component of membrane	GO:0033644~host cell membrane	GO:0070258~inner membrane complex,
Q8I2X3	PF3D7_0918000	glideosome-associated protein 50(GAP50)	Plasmodium falciparum 3D7	GO:0005783~endoplasmic reticulum	GO:0005886~plasma membrane	GO:0016021~integral component of membrane	GO:0070258~inner membrane complex,
Q8IKK7	PF3D7_1462800	glyceraldehyde-3-phosphate dehydrogenase(GAPDH)	Plasmodium falciparum 3D7	GO:0005829~cytosol	GO:0016020~membrane,
A0A143ZWU2	PF3D7_1016300	glycophorin-binding protein 130 precursor(PF10_0159)	Plasmodium falciparum 3D7	GO:0016021~integral component of membrane	GO:0030430~host cell cytoplasm,
O96212	PF3D7_0213100	heat shock 40 kDa protein, putative(PFB0595w)	Plasmodium falciparum 3D7	GO:0005829~cytosol,
Q8IB24	PF3D7_0818900	heat shock 70 kDa protein(PF08_0054)	Plasmodium falciparum 3D7	GO:0005634~nucleus	GO:0005737~cytoplasm,
Q8IIJ8	PF3D7_1116800	heat shock protein 101, putative(PF11_0175)	Plasmodium falciparum 3D7	GO:0020003~symbiont-containing vacuole	GO:0020005~symbiont-containing vacuole membrane	GO:0020007~apical complex	GO:0097619~PTEX complex,
Q8IJN9	PF3D7_1015600	heat shock protein 60(PF10_0153)	Plasmodium falciparum 3D7	GO:0005739~mitochondrion,
C0H5H0	PF3D7_1344200	heat shock protein 70 (hsp70), putative(MAL13P1.540)	Plasmodium falciparum 3D7	GO:0005783~endoplasmic reticulum	GO:0020011~apicoplast,
Q8III6	PF3D7_1118200	heat shock protein 90, putative(PF11_0188)	Plasmodium falciparum 3D7	GO:0005739~mitochondrion,
Q8IIR6	PF3D7_1108700	heat shock protein DnaJ homologue Pfj2(PF11_0099)	Plasmodium falciparum 3D7	GO:0005783~endoplasmic reticulum	GO:0020011~apicoplast,
Q8II24	PF3D7_1134000	heat shock protein hsp70 homologue(PF11_0351)	Plasmodium falciparum 3D7	GO:0005739~mitochondrion,
Q8IKF0	PF3D7_1468700	helicase 45(H45)	Plasmodium falciparum 3D7	GO:0005737~cytoplasm	GO:0016281~eukaryotic translation initiation factor 4F complex	GO:0071013~catalytic step 2 spliceosome,
Q7KWJ5	PF3D7_0204700	hexose transporter, PfHT1(HT1)	Plasmodium falciparum 3D7	GO:0005887~integral component of plasma membrane,
Q8IB14	PF3D7_0817900	high mobility group protein(PfHMGB2)	Plasmodium falciparum 3D7	GO:0005694~chromosome	GO:0005829~cytosol,
O97320	PF3D7_0320900	histone H2A variant, putative(PFC0920w)	Plasmodium falciparum 3D7	GO:0000786~nucleosome	GO:0000790~nuclear chromatin,
Q8IIV8	PF3D7_1104400	hypothetical protein(PF11_0055)	Plasmodium falciparum 3D7	GO:0005783~endoplasmic reticulum	GO:0020011~apicoplast,
Q8IAW0	PF3D7_0812400	importin alpha, putative(PF08_0087)	Plasmodium falciparum 3D7	GO:0005643~nuclear pore	GO:0005654~nucleoplasm	GO:0005829~cytosol	GO:0044613~nuclear pore central transport channel,
Q8I2U5	PF3D7_0920800	inosine-5'-monophosphate dehydrogenase(PFI1020c)	Plasmodium falciparum 3D7	GO:0005737~cytoplasm,
Q8I5I0	PF3D7_1223700	integral membrane protein, putative(PFL1140w)	Plasmodium falciparum 3D7	GO:0005623~cell	GO:0016020~membrane	GO:0016021~integral component of membrane,
Q8I6T2	PF3D7_1345700	isocitrate dehydrogenase (NADP), mitochondrial precursor(PF13_0242)	Plasmodium falciparum 3D7	GO:0005739~mitochondrion,
Q8I3M5	PF3D7_0524000	karyopherin beta(PFE1195w)	Plasmodium falciparum 3D7	GO:0005643~nuclear pore	GO:0005737~cytoplasm	GO:0031965~nuclear membrane	GO:0034399~nuclear periphery	GO:0044613~nuclear pore central transport channel,
Q9TY99	PF3D7_0202000	knob-associated histidine-rich protein(PFB0100c)	Plasmodium falciparum 3D7	GO:0005737~cytoplasm	GO:0020030~infected host cell surface knob	GO:0020036~Maurer's cleft,
O96275	PF3D7_0220000	liver stage antigen 3(PFB0915w)	Plasmodium falciparum 3D7	GO:0016021~integral component of membrane,
Q8IEK1	PF3D7_1311800	m1-family aminopeptidase(MAL13P1.56)	Plasmodium falciparum 3D7	GO:0005634~nucleus	GO:0005737~cytoplasm	GO:0005886~plasma membrane	GO:0016021~integral component of membrane	GO:0020009~microneme	GO:0020020~food vacuole,
Q8I0U8	PF3D7_0930300	merozoite surface protein 1 precursor(MSP1)	Plasmodium falciparum 3D7	GO:0016021~integral component of membrane	GO:0046658~anchored component of plasma membrane,
A0A143ZX41	PF3D7_0206800	merozoite surface protein 2 precursor(MSP2)	Plasmodium falciparum 3D7	GO:0005887~integral component of plasma membrane	GO:0016021~integral component of membrane	GO:0046658~anchored component of plasma membrane,
Q8IJ55	PF3D7_1035400	merozoite surface protein 3(SPAM)	Plasmodium falciparum 3D7	GO:0005886~plasma membrane	GO:0009986~cell surface,
Q8I3J5	PF3D7_0527000	minichromosome maintenance protein 3, putative(PFE1345c)	Plasmodium falciparum 3D7	GO:0005634~nucleus	GO:0042555~MCM complex,
Q8I3N3	PF3D7_0523100	mitochondrial processing peptidase alpha subunit, putative(PFE1155c)	Plasmodium falciparum 3D7	GO:0005739~mitochondrion,
Q8IKZ6	PF3D7_1447900	multidrug resistance protein 2 (heavy metal transport family)(PfMDR2)	Plasmodium falciparum 3D7	GO:0005773~vacuole	GO:0016021~integral component of membrane,
Q7K6A5	PF3D7_0523000	multidrug resistance protein(PfMDR1)	Plasmodium falciparum 3D7	GO:0016021~integral component of membrane	GO:0020020~food vacuole,
Q8IDN4	PF3D7_1346300	nucleic acid binding protein, putative(MAL13P1.233)	Plasmodium falciparum 3D7	GO:0005634~nucleus	GO:0005737~cytoplasm,
Q8IJC0	PF3D7_1028400	nucleolar preribosomal assembly protein, putative(PF10_0278)	Plasmodium falciparum 3D7	GO:0005634~nucleus	GO:0005730~nucleolus,
Q8I2A8	PF3D7_0103200	nucleoside transporter, putative(PFA_0160c)	Plasmodium falciparum 3D7	GO:0016021~integral component of membrane,
Q8I2W3	PF3D7_0919000	nucleosome assembly protein(PFI0930c)	Plasmodium falciparum 3D7	GO:0005634~nucleus	GO:0005737~cytoplasm	GO:0034399~nuclear periphery,
C6KSY4	PF3D7_0614300	organic anion transporter(PFF0690c)	Plasmodium falciparum 3D7	GO:0016021~integral component of membrane,
Q8IDQ9	PF3D7_1343000	phosphoethanolamine N-methyltransferase(PfPMT)	Plasmodium falciparum 3D7	GO:0005794~Golgi apparatus,
Q8IIG6	PF3D7_1120100	phosphoglycerate mutase, putative(PF11_0208)	Plasmodium falciparum 3D7	GO:0005829~cytosol,
A0A144A171	PF3D7_1407900	plasmepsin I(PF14_0076)	Plasmodium falciparum 3D7	GO:0016021~integral component of membrane	GO:0020020~food vacuole,
Q8I6V3	PF3D7_1408000	plasmepsin II(PF14_0077)	Plasmodium falciparum 3D7	GO:0016021~integral component of membrane	GO:0020020~food vacuole,
Q8I5H4	PF3D7_1224300	polyadenylate-binding protein, putative(PFL1170w)	Plasmodium falciparum 3D7	GO:0005737~cytoplasm,
Q8IJI0	PF3D7_1022400	pre-mRNA splicing factor, putative(PF10_0217)	Plasmodium falciparum 3D7	GO:0005634~nucleus,
Q7K6A9	PF3D7_0803800	proteasome beta-subunit(MAL8P1.142)	Plasmodium falciparum 3D7	GO:0005634~nucleus	GO:0005737~cytoplasm	GO:0005839~proteasome core complex,
O77396	PF3D7_0317000	proteasome component C8, putative(PFC0745c)	Plasmodium falciparum 3D7	GO:0005634~nucleus	GO:0005839~proteasome core complex	GO:0019773~proteasome core complex, alpha-subunit complex,
Q8I0U7	PF3D7_0931800	proteasome precursor, putative(PFI1545c)	Plasmodium falciparum 3D7	GO:0005839~proteasome core complex,
Q8IDV2	PF3D7_1338100	proteasome regulatory component, putative(MAL13P1.190)	Plasmodium falciparum 3D7	GO:0005838~proteasome regulatory particle	GO:0008541~proteasome regulatory particle, lid subcomplex,
Q8ID28	PF3D7_1368100	proteasome regulatory subunit, putative(MAL13P1.343)	Plasmodium falciparum 3D7	GO:0005838~proteasome regulatory particle,
Q8IBI3	PF3D7_0727400	proteasome subunit alpha type 5, putative(PF07_0112)	Plasmodium falciparum 3D7	GO:0005634~nucleus	GO:0005737~cytoplasm	GO:0019773~proteasome core complex, alpha-subunit complex,
C0H4Y6	PF3D7_0827900	protein disulfide isomerase(PfPDI-8)	Plasmodium falciparum 3D7	GO:0005788~endoplasmic reticulum lumen	GO:0020009~microneme,
Q8II93	PF3D7_1127000	protein phosphatase, putative(PF11_0281)	Plasmodium falciparum 3D7	GO:0016021~integral component of membrane	GO:0020020~food vacuole,
Q8IK90	PF3D7_1474800	proteosome subunit alpha type 1, putative(PF14_0716)	Plasmodium falciparum 3D7	GO:0005634~nucleus	GO:0005839~proteasome core complex	GO:0019773~proteasome core complex, alpha-subunit complex,
Q8IM66	PF3D7_1402300	proteosome subunit, putative(PF14_0025)	Plasmodium falciparum 3D7	GO:0005838~proteasome regulatory particle	GO:0008541~proteasome regulatory particle, lid subcomplex,
Q8ILS0	PF3D7_1417500	pseudouridine synthase, putative(PF14_0174)	Plasmodium falciparum 3D7	GO:0019013~viral nucleocapsid	GO:0031429~box H/ACA snoRNP complex,
Q8IJ37	PF3D7_1037100	pyruvate kinase 2, putative(PF10_0363)	Plasmodium falciparum 3D7	GO:0005829~cytosol	GO:0020011~apicoplast,
O96260	PF3D7_0218000	replication factor C, subunit 2(PFB0840w)	Plasmodium falciparum 3D7	GO:0005663~DNA replication factor C complex,
Q8ILZ1	PF3D7_1410400	rhoptry-associated protein 1, RAP1(PF14_0102)	Plasmodium falciparum 3D7	GO:0020008~rhoptry,
Q8I484	PF3D7_0501600	rhoptry-associated protein 2, RAP2(RAP2)	Plasmodium falciparum 3D7	GO:0020008~rhoptry,
Q8IKV7	PF3D7_1451900	ribosome biogenesis protein tsr1, putative(PF14_0494)	Plasmodium falciparum 3D7	GO:0005634~nucleus	GO:0030688~preribosome, small subunit precursor,
C0H4M0	PF3D7_0707300	rifin-like protein(RAMA)	Plasmodium falciparum 3D7	GO:0005783~endoplasmic reticulum	GO:0005794~Golgi apparatus	GO:0020003~symbiont-containing vacuole	GO:0020008~rhoptry	GO:0031225~anchored component of membrane	GO:0045121~membrane raft,
Q8I2G1	PF3D7_0935900	ring-exported protein 1(REX1)	Plasmodium falciparum 3D7	GO:0005737~cytoplasm	GO:0016021~integral component of membrane	GO:0020036~Maurer's cleft	GO:0030430~host cell cytoplasm	GO:0033644~host cell membrane,
Q8I566	PF3D7_1235600	serine hydroxymethyltransferase(PFL1720w)	Plasmodium falciparum 3D7	GO:0005737~cytoplasm	GO:0005739~mitochondrion	GO:0020011~apicoplast,
O96164	PF3D7_0207700	serine repeat antigen 4 (SERA-4)(SERA-4)	Plasmodium falciparum 3D7	GO:0005615~extracellular space	GO:0005764~lysosome	GO:0020003~symbiont-containing vacuole,
A0A143ZWK2	PF3D7_0207600	serine repeat antigen 5 (SERA-5)(SERA-5)	Plasmodium falciparum 3D7	GO:0005615~extracellular space	GO:0005764~lysosome	GO:0020003~symbiont-containing vacuole,
Q9TY96	PF3D7_0207500	serine repeat antigen 6 (SERA-6)(SERA-6)	Plasmodium falciparum 3D7	GO:0005615~extracellular space	GO:0005764~lysosome	GO:0020003~symbiont-containing vacuole,
Q8I487	PF3D7_0501300	skeleton-binding protein 1(PfSBP1)	Plasmodium falciparum 3D7	GO:0016021~integral component of membrane	GO:0020005~symbiont-containing vacuole membrane	GO:0020036~Maurer's cleft,
Q8IKV8	PF3D7_1451800	sortilin, putative(PF14_0493)	Plasmodium falciparum 3D7	GO:0005794~Golgi apparatus	GO:0016021~integral component of membrane,
Q8II73	PF3D7_1129000	spermidine synthase(PF11_0301)	Plasmodium falciparum 3D7	GO:0005829~cytosol,
Q8IL56	PF3D7_1441400	structure specific recognition protein(PF14_0393)	Plasmodium falciparum 3D7	GO:0005634~nucleus,
Q8IIR8	PF3D7_1108500	succinyl-CoA synthetase alpha subunit, putative(PF11_0097)	Plasmodium falciparum 3D7	GO:0005739~mitochondrion	GO:0005759~mitochondrial matrix	GO:0045244~succinate-CoA ligase complex (GDP-forming),
Q8ILP3	PF3D7_1420700	surface protein, Pf113(Pf113)	Plasmodium falciparum 3D7	GO:0016021~integral component of membrane	GO:0020005~symbiont-containing vacuole membrane,
Q8I5C4	PF3D7_1229500	t-complex protein 1, gamma subunit, putative(PFL1425w)	Plasmodium falciparum 3D7	GO:0005832~chaperonin-containing T-complex,
Q8I305	PF3D7_0914700	transporter, putative(PFI0720w)	Plasmodium falciparum 3D7	GO:0016021~integral component of membrane,
A0A143ZWL7	PF3D7_1008700	tubulin beta chain, putative(PF10_0084)	Plasmodium falciparum 3D7	GO:0005737~cytoplasm	GO:0005874~microtubule,
Q8IDS0	PF3D7_1341900	vacuolar ATP synthase subunit D, putative(PF13_0227)	Plasmodium falciparum 3D7	GO:0000220~vacuolar proton-transporting V-type ATPase, V0 domain,
Q8I2H3	PF3D7_0934500	vacuolar ATP synthase subunit E, putative(PFI1670c)	Plasmodium falciparum 3D7	GO:0020020~food vacuole	GO:0033178~proton-transporting two-sector ATPase complex, catalytic domain,
Q8IEP9	PF3D7_1306600	vacuolar ATP synthase subunit h, putative(PF13_0034)	Plasmodium falciparum 3D7	GO:0000221~vacuolar proton-transporting V-type ATPase, V1 domain,
Q8IAQ8	PF3D7_0806800	vacuolar proton translocating ATPase subunit A, putative(PF08_0113)	Plasmodium falciparum 3D7	GO:0016020~membrane	GO:0016021~integral component of membrane	GO:0016469~proton-transporting two-sector ATPase complex	GO:0016471~vacuolar proton-transporting V-type ATPase complex	GO:0033179~proton-transporting V-type ATPase, V0 domain,
Q8IL71	PF3D7_1439800	vesicle-associated membrane protein, putative(PF14_0377)	Plasmodium falciparum 3D7	GO:0005789~endoplasmic reticulum membrane,

## Sheet: UP_KEYWORDS_NE
UniProt ID	ID	Protein description	Species	UP_KEYWORDS	UP_KEYWORDS	UP_KEYWORDS	UP_KEYWORDS	UP_KEYWORDS	UP_KEYWORDS	UP_KEYWORDS	UP_KEYWORDS	UP_KEYWORDS	UP_KEYWORDS	UP_KEYWORDS	UP_KEYWORDS
Q8IJI4	PF3D7_1021900	10b antigen, putative(PF10_0213)	Plasmodium falciparum 3D7	ANK repeat	Coiled coil	Complete proteome	Reference proteome
C0H4V6	PF3D7_0818200	14-3-3 protein, putative(MAL8P1.69)	Plasmodium falciparum 3D7	Complete proteome	Reference proteome
Q8I1V1	PF3D7_0413600	26S proteasome AAA-ATPase subunit RPT3, putative(PFD0665c)	Plasmodium falciparum 3D7	ATP-binding	Coiled coil	Complete proteome	Hydrolase	Nucleotide-binding	Protease	Reference proteome
Q8II71	PF3D7_1129200	26S proteasome regulatory complex subunit, putative(PF11_0303)	Plasmodium falciparum 3D7	Coiled coil	Complete proteome	Hydrolase	Proteasome	Reference proteome
Q8IEQ1	PF3D7_1306400	26S proteasome regulatory subunit, putative(PF13_0033)	Plasmodium falciparum 3D7	ATP-binding	Coiled coil	Complete proteome	Hydrolase	Nucleotide-binding	Protease	Reference proteome
Q8IBQ5	PF3D7_0719700	40S ribosomal protein S10, putative(PF07_0080)	Plasmodium falciparum 3D7	3D-structure	Complete proteome	Reference proteome	Ribonucleoprotein	Ribosomal protein
O77381	PF3D7_0317600	40S ribosomal protein S11, putative(PFC0775w)	Plasmodium falciparum 3D7	3D-structure	Complete proteome	Reference proteome	Ribonucleoprotein	Ribosomal protein
Q8IDB0	PF3D7_1358800	40S ribosomal protein S13, putative(PF13_0316)	Plasmodium falciparum 3D7	3D-structure	Complete proteome	Reference proteome	Ribonucleoprotein	Ribosomal protein
Q8I3U6	PF3D7_0516200	40S ribosomal protein S14, putative(PFE0810c)	Plasmodium falciparum 3D7	3D-structure	Complete proteome	Reference proteome	Ribonucleoprotein	Ribosomal protein
C0H5C2	PF3D7_1317800	40S ribosomal protein S15/S19, putative(MAL13P1.92)	Plasmodium falciparum 3D7	3D-structure	Complete proteome	Reference proteome	Ribonucleoprotein	Ribosomal protein
O77395	PF3D7_0316800	40S ribosomal protein S15A, putative(PFC0735w)	Plasmodium falciparum 3D7	3D-structure	Complete proteome	Reference proteome	Ribonucleoprotein	Ribosomal protein
Q8IAX5	PF3D7_0813900	40S ribosomal protein S16, putative(PF08_0076)	Plasmodium falciparum 3D7	3D-structure	Complete proteome	Reference proteome	Ribonucleoprotein	Ribosomal protein
Q8I502	PF3D7_1242700	40S ribosomal protein S17, putative(PFL2055w)	Plasmodium falciparum 3D7	3D-structure	Complete proteome	Reference proteome	Ribonucleoprotein	Ribosomal protein
Q8IIA2	PF3D7_1126200	40S ribosomal protein S18, putative(PF11_0272)	Plasmodium falciparum 3D7	3D-structure	Complete proteome	Reference proteome	Ribonucleoprotein	Ribosomal protein
Q8IFP2	PF3D7_0422400	40S ribosomal protein S19, putative(PFD1055w)	Plasmodium falciparum 3D7	3D-structure	Complete proteome	Reference proteome	Ribonucleoprotein	Ribosomal protein
Q8IL02	PF3D7_1447000	40S ribosomal protein S2, putative(PF14_0448)	Plasmodium falciparum 3D7	3D-structure	Complete proteome	Reference proteome	Ribonucleoprotein	Ribosomal protein
Q8IK02	PF3D7_1003500	40S ribosomal protein S20e, putative(PF10_0038)	Plasmodium falciparum 3D7	3D-structure	Complete proteome	Reference proteome	Ribonucleoprotein	Ribosomal protein
Q8IHS5	PF3D7_1144000	40S ribosomal protein S21e, putative(PF11_0454)	Plasmodium falciparum 3D7	3D-structure	Complete proteome	Reference proteome	Ribonucleoprotein	Ribosomal protein
Q8I3R6	PF3D7_0519400	40S ribosomal protein S24, putative(PFE0975c)	Plasmodium falciparum 3D7	3D-structure	Complete proteome	Reference proteome	Ribonucleoprotein	Ribosomal protein
Q8ILN8	PF3D7_1421200	40S ribosomal protein S25, putative(PF14_0205)	Plasmodium falciparum 3D7	3D-structure	Complete proteome	Reference proteome	Ribonucleoprotein	Ribosomal protein
O96258	PF3D7_0217800	40S ribosomal protein S26e, putative(PFB0830w)	Plasmodium falciparum 3D7	3D-structure	Complete proteome	Reference proteome	Ribonucleoprotein	Ribosomal protein
Q8IEN2	PF3D7_1308300	40S ribosomal protein S27, putative(PF13_0045)	Plasmodium falciparum 3D7	3D-structure	Complete proteome	Reference proteome	Ribonucleoprotein	Ribosomal protein
Q8IKL9	PF3D7_1461300	40S ribosomal protein S28e, putative(PF14_0585)	Plasmodium falciparum 3D7	3D-structure	Complete proteome	Reference proteome	Ribonucleoprotein	Ribosomal protein
C0H4K8	PF3D7_0705700	40S ribosomal protein S29, putative(MAL7P1.300)	Plasmodium falciparum 3D7	3D-structure	Complete proteome	Reference proteome	Ribonucleoprotein	Ribosomal protein
A0A143ZZG2	PF3D7_1026800	40S ribosomal protein S2B, putative(PF10_0264)	Plasmodium falciparum 3D7	3D-structure	Complete proteome	Cytoplasm	Reference proteome	Ribonucleoprotein	Ribosomal protein
Q8IKH8	PF3D7_1465900	40S ribosomal protein S3, putative(PF14_0627)	Plasmodium falciparum 3D7	3D-structure	Complete proteome	Reference proteome	Ribonucleoprotein	Ribosomal protein
Q8IM64	PF3D7_1402500	40S ribosomal protein S31/UBI, putative(PF14_0027)	Plasmodium falciparum 3D7	Complete proteome	Reference proteome	Ribonucleoprotein	Ribosomal protein
Q8IIU8	PF3D7_1105400	40S ribosomal protein S4, putative(PF11_0065)	Plasmodium falciparum 3D7	3D-structure	Complete proteome	Reference proteome	Ribonucleoprotein	Ribosomal protein	RNA-binding	rRNA-binding
Q8IBN5	PF3D7_0721600	40S ribosomal protein S5, putative(PF07_0088)	Plasmodium falciparum 3D7	3D-structure	Complete proteome	Reference proteome	Ribonucleoprotein	Ribosomal protein
Q8IDR9	PF3D7_1342000	40S ribosomal protein S6, putative(PF13_0228)	Plasmodium falciparum 3D7	3D-structure	Coiled coil	Complete proteome	Reference proteome	Ribonucleoprotein	Ribosomal protein
Q8IET7	PF3D7_1302800	40S ribosomal protein S7, putative(PF13_0014)	Plasmodium falciparum 3D7	3D-structure	Complete proteome	Reference proteome	Ribonucleoprotein	Ribosomal protein
Q8IM10	PF3D7_1408600	40S ribosomal protein S8e, putative(PF14_0083)	Plasmodium falciparum 3D7	3D-structure	Coiled coil	Complete proteome	Reference proteome	Ribonucleoprotein	Ribosomal protein
Q8I3R0	PF3D7_0520000	40S ribosomal protein S9, putative(PFE1005w)	Plasmodium falciparum 3D7	3D-structure	Complete proteome	Reference proteome	Ribonucleoprotein	Ribosomal protein
Q8I2Z8	PF3D7_0915400	6-phosphofructokinase, putative(PFI0755c)	Plasmodium falciparum 3D7	ATP-binding	Complete proteome	Cytoplasm	Glycolysis	Kinase	Magnesium	Metal-binding	Nucleotide-binding	Reference proteome	Transferase
Q8IKT2	PF3D7_1454700	6-phosphogluconate dehydrogenase, decarboxylating, putative(PF14_0520)	Plasmodium falciparum 3D7	Complete proteome	Gluconate utilization	NADP	Oxidoreductase	Pentose shunt	Reference proteome
Q8IL58	PF3D7_1441200	60S ribosomal protein L1, putative(PF14_0391)	Plasmodium falciparum 3D7	Complete proteome	Reference proteome	Ribonucleoprotein	Ribosomal protein
Q8ILV2	PF3D7_1414300	60S ribosomal protein L10, putative(PF14_0141)	Plasmodium falciparum 3D7	3D-structure	Complete proteome	Reference proteome	Ribonucleoprotein	Ribosomal protein
Q8IBQ6	PF3D7_0719600	60S ribosomal protein L11a, putative(PF07_0079)	Plasmodium falciparum 3D7	3D-structure	Complete proteome	Reference proteome	Ribonucleoprotein	Ribosomal protein
Q8I3T8	PF3D7_0517000	60S ribosomal protein L12, putative(PFE0850c)	Plasmodium falciparum 3D7	Complete proteome	Reference proteome	Ribonucleoprotein	Ribosomal protein
Q8IJZ7	PF3D7_1004000	60S ribosomal protein L13, putative(PF10_0043)	Plasmodium falciparum 3D7	3D-structure	Complete proteome	Reference proteome	Ribonucleoprotein	Ribosomal protein
Q8IAX6	PF3D7_0814000	60S ribosomal protein L13-2, putative(PF08_0075)	Plasmodium falciparum 3D7	3D-structure	Complete proteome	Reference proteome	Ribonucleoprotein	Ribosomal protein
Q8ILE8	PF3D7_1431700	60S ribosomal protein L14, putative(PF14_0296)	Plasmodium falciparum 3D7	3D-structure	Complete proteome	Reference proteome	Ribonucleoprotein	Ribosomal protein
C0H4A6	PF3D7_0415900	60S ribosomal protein L15, putative(PFD0770c)	Plasmodium falciparum 3D7	3D-structure	Complete proteome	Reference proteome	Ribonucleoprotein	Ribosomal protein
Q8IDI5	PF3D7_1351400	60S ribosomal protein L17, putative(PF13_0268)	Plasmodium falciparum 3D7	3D-structure	Complete proteome	Reference proteome	Ribonucleoprotein	Ribosomal protein
Q8IDS6	PF3D7_1341200	60S ribosomal protein L18, putative(PF13_0224)	Plasmodium falciparum 3D7	3D-structure	Complete proteome	Reference proteome	Ribonucleoprotein	Ribosomal protein
C0H5G3	PF3D7_1341300	60S ribosomal protein L18-2, putative(MAL13P1.209)	Plasmodium falciparum 3D7	3D-structure	Complete proteome	Reference proteome	Ribonucleoprotein	Ribosomal protein
C6KSY6	PF3D7_0614500	60S ribosomal protein L19, putative(PFF0700c)	Plasmodium falciparum 3D7	3D-structure	Complete proteome	Reference proteome	Ribonucleoprotein	Ribosomal protein
Q8ILK3	PF3D7_1426000	60S ribosomal protein L21e, putative(PF14_0240)	Plasmodium falciparum 3D7	3D-structure	Complete proteome	Reference proteome	Ribonucleoprotein	Ribosomal protein
Q8IB51	PF3D7_0821700	60S ribosomal protein L22, putative(PF08_0039)	Plasmodium falciparum 3D7	3D-structure	Complete proteome	Reference proteome	Ribonucleoprotein	Ribosomal protein
Q8IE09	PF3D7_1331800	60S ribosomal protein L23, putative(PF13_0171)	Plasmodium falciparum 3D7	3D-structure	Complete proteome	Reference proteome	Ribonucleoprotein	Ribosomal protein
Q8IE82	PF3D7_1323400	60S ribosomal protein L23a, putative(PF13_0132)	Plasmodium falciparum 3D7	3D-structure	Complete proteome	Reference proteome	Ribonucleoprotein	Ribosomal protein
Q8IEM3	PF3D7_1309100	60S ribosomal protein L24, putative(PF13_0049)	Plasmodium falciparum 3D7	3D-structure	Complete proteome	Reference proteome	Ribonucleoprotein	Ribosomal protein
O77364	PF3D7_0312800	60S ribosomal protein L26, putative(PFC0535w)	Plasmodium falciparum 3D7	3D-structure	Complete proteome	Reference proteome	Ribonucleoprotein	Ribosomal protein
Q8IKM5	PF3D7_1460700	60S ribosomal protein L27, putative(PF14_0579)	Plasmodium falciparum 3D7	3D-structure	Complete proteome	Reference proteome	Ribonucleoprotein	Ribosomal protein
C6KT23	PF3D7_0618300	60S ribosomal protein L27a, putative(PFF0885w)	Plasmodium falciparum 3D7	3D-structure	Complete proteome	Reference proteome	Ribonucleoprotein	Ribosomal protein
Q8IHU0	PF3D7_1142500	60S ribosomal protein L28, putative(PF11_0437)	Plasmodium falciparum 3D7	3D-structure	Complete proteome	Reference proteome	Ribonucleoprotein	Ribosomal protein
Q8IJC6	PF3D7_1027800	60S ribosomal protein L3, putative(PF10_0272)	Plasmodium falciparum 3D7	3D-structure	Complete proteome	Reference proteome	Ribonucleoprotein	Ribosomal protein
Q8IJK8	PF3D7_1019400	60S ribosomal protein L30e, putative(PF10_0187)	Plasmodium falciparum 3D7	3D-structure	Complete proteome	Reference proteome	Ribonucleoprotein	Ribosomal protein
Q8I463	PF3D7_0503800	60S ribosomal protein L31, putative(PFE0185c)	Plasmodium falciparum 3D7	3D-structure	Complete proteome	Reference proteome	Ribonucleoprotein	Ribosomal protein
Q8I3B0	PF3D7_0903900	60S ribosomal protein L32, putative(PFI0190w)	Plasmodium falciparum 3D7	3D-structure	Complete proteome	Reference proteome	Ribonucleoprotein	Ribosomal protein
Q8IBY4	PF3D7_0710600	60S ribosomal protein L34-A, putative(PF07_0043)	Plasmodium falciparum 3D7	3D-structure	Coiled coil	Complete proteome	Reference proteome	Ribonucleoprotein	Ribosomal protein
Q8IIB4	PF3D7_1124900	60S ribosomal protein L35, putative(PF11_0260)	Plasmodium falciparum 3D7	3D-structure	Coiled coil	Complete proteome	Reference proteome	Ribonucleoprotein	Ribosomal protein
Q8IHT9	PF3D7_1142600	60S ribosomal protein L35Ae, putative(PF11_0438)	Plasmodium falciparum 3D7	3D-structure	Complete proteome	Reference proteome	Ribonucleoprotein	Ribosomal protein
A0A143ZYX3	PF3D7_0210100.1	60S ribosomal protein L37ae, putative(PFB0455w)	Plasmodium falciparum 3D7	3D-structure	Complete proteome	Metal-binding	Reference proteome	Ribonucleoprotein	Ribosomal protein	Zinc	Zinc-finger
Q8II62	PF3D7_1130100	60S ribosomal protein L38e, putative(PF11_0312)	Plasmodium falciparum 3D7	3D-structure	Complete proteome	Reference proteome	Ribonucleoprotein	Ribosomal protein
Q8I431	PF3D7_0507100	60S ribosomal protein L4, putative(PFE0350c)	Plasmodium falciparum 3D7	3D-structure	Complete proteome	Reference proteome	Ribonucleoprotein	Ribosomal protein
Q8ID50	PF3D7_1365900	60S ribosomal protein L40/UBI, putative(PF13_0346)	Plasmodium falciparum 3D7	3D-structure	Complete proteome	Reference proteome	Ribonucleoprotein	Ribosomal protein
Q8ILL3	PF3D7_1424100	60S ribosomal protein L5, putative(PF14_0230)	Plasmodium falciparum 3D7	3D-structure	Complete proteome	Reference proteome	Ribonucleoprotein	Ribosomal protein
Q8IE85	PF3D7_1323100	60S ribosomal protein L6, putative(PF13_0129)	Plasmodium falciparum 3D7	3D-structure	Complete proteome	Reference proteome	Ribonucleoprotein	Ribosomal protein
Q8IDV1	PF3D7_1338200	60S ribosomal protein L6-2, putative(PF13_0213)	Plasmodium falciparum 3D7	3D-structure	Complete proteome	Reference proteome	Ribonucleoprotein	Ribosomal protein
O97250	PF3D7_0307200	60S ribosomal protein L7, putative(PFC0300c)	Plasmodium falciparum 3D7	3D-structure	Coiled coil	Complete proteome	Reference proteome	Ribonucleoprotein	Ribosomal protein
Q8ILL2	PF3D7_1424400	60S ribosomal protein L7-3, putative(PF14_0231)	Plasmodium falciparum 3D7	3D-structure	Coiled coil	Complete proteome	Reference proteome	Ribonucleoprotein	Ribosomal protein
Q8I1P0	PF3D7_0419800	60S ribosomal protein L7Ae/L30e, putative(PFD0960c)	Plasmodium falciparum 3D7	Complete proteome	Reference proteome	Ribonucleoprotein	Ribosomal protein
Q8I3T9	PF3D7_0516900	60S ribosomal protein L8, putative(PFE0845c)	Plasmodium falciparum 3D7	3D-structure	Complete proteome	Reference proteome	Ribonucleoprotein	Ribosomal protein
Q8II61	PF3D7_1130200	60S ribosomal protein P0(PF11_0313)	Plasmodium falciparum 3D7	Complete proteome	Reference proteome	Ribonucleoprotein	Ribosomal protein
Q8IIX0	PF3D7_1103100	60S ribosomal protein P1, putative(PF11_0043)	Plasmodium falciparum 3D7	Complete proteome	Reference proteome	Ribonucleoprotein	Ribosomal protein
O97240	PF3D7_0305600	AP endonuclease (DNA-[apurinic or apyrimidinic site] lyase), putative(PFC0250c)	Plasmodium falciparum 3D7	Complete proteome	DNA damage	DNA repair	Endonuclease	Hydrolase	Lyase	Magnesium	Metal-binding	Nuclease	Reference proteome
Q8IKJ0	PF3D7_1464700	ATP synthase (C/AC39) subunit, putative(PF14_0615)	Plasmodium falciparum 3D7	Complete proteome	Hydrolase	Reference proteome
Q8I0V2	PF3D7_1235700	ATP synthase beta chain, mitochondrial precursor, putative(PFL1725w)	Plasmodium falciparum 3D7	ATP synthesis	ATP-binding	CF(1)	Complete proteome	Hydrolase	Nucleotide-binding	Reference proteome
Q8IKQ5	PF3D7_1457500	ATPase, putative(PF14_0548)	Plasmodium falciparum 3D7	ATP-binding	Complete proteome	Nucleotide-binding	Reference proteome
Q8IHN4	PF3D7_1149000	Antigen 332, DBL-like protein(PF11_0506)	Plasmodium falciparum 3D7	Coiled coil	Complete proteome	Reference proteome
Q8IJ28	PF3D7_1038000.1	Antigen UB05(PF10_0372)	Plasmodium falciparum 3D7	Complete proteome	Membrane	Reference proteome	Transmembrane	Transmembrane helix
Q8I4Y3	PF3D7_1244800	CCCH-type Zn-finger protein, putative(PFL2150c)	Plasmodium falciparum 3D7	Complete proteome	Reference proteome
Q8IC01	PF3D7_0708800	Cg4 protein(PF07_0033)	Plasmodium falciparum 3D7	ATP-binding	Coiled coil	Complete proteome	Nucleotide-binding	Reference proteome	Stress response
Q8IJG6	PF3D7_1023900	Chromodomain-helicase-DNA-binding protein 1 homolog, putative(PF10_0232)	Plasmodium falciparum 3D7	ATP-binding	Coiled coil	Complete proteome	DNA-binding	Helicase	Hydrolase	Nucleotide-binding	Reference proteome
Q8IB03	PF3D7_0816600	ClpB protein, putative(PF08_0063)	Plasmodium falciparum 3D7	3D-structure	Complete proteome	Reference proteome
O77310	PF3D7_0302500	Cytoadherence linked asexual protein 3.1(RhopH1(3.1))	Plasmodium falciparum 3D7	Coiled coil	Complete proteome	Reference proteome	Signal
O77309	PF3D7_0302200	Cytoadherence linked asexual protein 3.2(RhopH1(3.2))	Plasmodium falciparum 3D7	Complete proteome	Reference proteome	Signal
Q9TY94	PF3D7_0209800	DEAD box helicase, UAP56(UAP56)	Plasmodium falciparum 3D7	ATP-binding	Complete proteome	Helicase	Hydrolase	Nucleotide-binding	Reference proteome
Q8I5E7	PF3D7_1227100	DEAD-box helicase(PFL1310c)	Plasmodium falciparum 3D7	ATP-binding	Complete proteome	Helicase	Hydrolase	Nucleotide-binding	Reference proteome
Q8I3B4	PF3D7_0903400	DEAD/DEAH box helicase, putative(PFI0165c)	Plasmodium falciparum 3D7	ATP-binding	Coiled coil	Complete proteome	Helicase	Hydrolase	Nucleotide-binding	Reference proteome
Q8ILR7	PF3D7_1417800	DNA replication licensing factor MCM2(PF14_0177)	Plasmodium falciparum 3D7	ATP-binding	Complete proteome	DNA-binding	Helicase	Hydrolase	Nucleotide-binding	Reference proteome
Q8IEE5	PF3D7_1317100	DNA replication licensing factor MCM4-related(PF13_0095)	Plasmodium falciparum 3D7	ATP-binding	Complete proteome	DNA-binding	Nucleotide-binding	Reference proteome
Q8IC16	MCM7	DNA replication licensing factor mcm7 homologue, putative(PF07_0023)	Plasmodium falciparum 3D7	ATP-binding	Coiled coil	Complete proteome	DNA replication	DNA-binding	Helicase	Hydrolase	Nucleotide-binding	Nucleus	Reference proteome
Q8ILC8	PF3D7_1433500	DNA topoisomerase II, putative(PF14_0316)	Plasmodium falciparum 3D7	ATP-binding	Coiled coil	Complete proteome	DNA-binding	Hydrolase	Isomerase	Nucleotide-binding	Reference proteome	Topoisomerase
Q8I5N9	PF3D7_1216900	DNA-binding chaperone, putative(PFL0815w)	Plasmodium falciparum 3D7	Coiled coil	Complete proteome	DNA-binding	Nucleus	Reference proteome
O96236	PF3D7_0215700	DNA-directed RNA polymerase II second largest subunit, putative(PFB0715w)	Plasmodium falciparum 3D7	Complete proteome	DNA-directed RNA polymerase	Nucleotidyltransferase	Reference proteome	Transcription	Transferase
Q8I2S6	PF3D7_0923000	DNA-directed RNA polymerase II, putative(PFI1130c)	Plasmodium falciparum 3D7	Complete proteome	DNA-directed RNA polymerase	Nucleotidyltransferase	Reference proteome	Transcription	Transferase
Q8IAX8	PF3D7_0814200	DNA/RNA-binding protein Alba, putative(PF08_0074)	Plasmodium falciparum 3D7	Complete proteome	Reference proteome
Q8IJX8	PF3D7_1006200	DNA/RNA-binding protein, putative(PF10_0063)	Plasmodium falciparum 3D7	Complete proteome	Reference proteome
C6KTC7	PF3D7_0629200	DNAJ domain protein, putative(PFF1415c)	Plasmodium falciparum 3D7	Complete proteome	Reference proteome
Q8IB72	PF3D7_0823800	DNAJ protein, putative(PF08_0032)	Plasmodium falciparum 3D7	Complete proteome	Membrane	Reference proteome	Transmembrane	Transmembrane helix
Q8IKA6	PF3D7_1473200	DNAJ protein, putative(PF14_0700)	Plasmodium falciparum 3D7	Coiled coil	Complete proteome	Reference proteome
Q8IEC8	PF3D7_1318800	DnaJ/SEC63 protein, putative(PF13_0102)	Plasmodium falciparum 3D7	Complete proteome	Membrane	Reference proteome	Transmembrane	Transmembrane helix
Q8I4V8	PF3D7_1247400	FK506-binding protein (FKBP)-type peptidyl-propyl isomerase(FKBP35)	Plasmodium falciparum 3D7	3D-structure	Complete proteome	Isomerase	Reference proteome
Q8I3N5	PF3D7_0522800	G10 protein, putative(PFE1140c)	Plasmodium falciparum 3D7	Complete proteome	Reference proteome
Q7KQK6	PF3D7_1117700	GTP-binding nuclear protein ran/tc4(Ran)	Plasmodium falciparum 3D7	Complete proteome	GTP-binding	Nucleotide-binding	Nucleus	Protein transport	Reference proteome	Transport
Q8IL88	PF3D7_1437900	HSP40, subfamily A, putative(PF14_0359)	Plasmodium falciparum 3D7	Complete proteome	Reference proteome
O77388	PF3D7_0316700	HVA22/TB2/DP1 family protein, putative(PFC0730w)	Plasmodium falciparum 3D7	Complete proteome	Membrane	Reference proteome	Transmembrane	Transmembrane helix
Q8I2X4	PF3D7_0917900	Heat shock protein 70 (HSP70) homologue(PFI0875w)	Plasmodium falciparum 3D7	ATP-binding	Coiled coil	Complete proteome	Nucleotide-binding	Reference proteome	Signal	Stress response
C0H571	PF3D7_0929400	High molecular weight rhoptry protein-2(RhopH2)	Plasmodium falciparum 3D7	Complete proteome	Reference proteome	Signal
Q76NM3	PF3D7_1324900	L-lactate dehydrogenase(PfLDH)	Plasmodium falciparum 3D7	3D-structure	Complete proteome	Oxidoreductase	Reference proteome
Q8IE68	PF3D7_1325000	Lsm6 homologue, putative(PF13_0142)	Plasmodium falciparum 3D7	Complete proteome	mRNA processing	mRNA splicing	Nucleus	Reference proteome	Ribonucleoprotein	RNA-binding	Spliceosome
Q8I2J3	PF3D7_0932300	M18 aspartyl aminopeptidase(PfM18AAP)	Plasmodium falciparum 3D7	3D-structure	Aminopeptidase	Complete proteome	Hydrolase	Metal-binding	Metalloprotease	Protease	Reference proteome	Zinc
Q8IIS9	PF3D7_1107300	MIF4G domain containing protein(PF11_0086)	Plasmodium falciparum 3D7	Coiled coil	Complete proteome	Reference proteome
Q8I386	PF3D7_0906300	Maf-like protein, putative(PFI0310w)	Plasmodium falciparum 3D7	Complete proteome	Reference proteome
Q8I492	PF3D7_0500800	Mature parasite-infected erythrocyte surface antigen (MESA) or PfEMP2(MESA)	Plasmodium falciparum 3D7	Coiled coil	Complete proteome	Reference proteome
Q8IDX8	PF3D7_1335100	Merozoite Surface Protein 7 precursor, MSP7(MSP7)	Plasmodium falciparum 3D7	Coiled coil	Complete proteome	Merozoite	Reference proteome	Signal
A0A144A026	PF3D7_1228600	Merozoite Surface Protein 9, MSP-9(MSP-9)	Plasmodium falciparum 3D7	3D-structure	Coiled coil	Complete proteome	Malaria	Merozoite	Reference proteome	Repeat	Signal
Q8ILT0	PF3D7_1416500	NADP-specific glutamate dehydrogenase(PF14_0164)	Plasmodium falciparum 3D7	Complete proteome	Oxidoreductase	Reference proteome
Q8III3	PF3D7_1118500	Nop56/Sik1-like protein, putative(PF11_0191)	Plasmodium falciparum 3D7	Coiled coil	Complete proteome	Reference proteome
Q8I4T3	PF3D7_1250100	PFG377 protein(PFL2405c)	Plasmodium falciparum 3D7	Coiled coil	Complete proteome	Reference proteome	Signal
Q8I488	PF3D7_0501200	PIESP2 erythrocyte surface protein(PFE0060w)	Plasmodium falciparum 3D7	Complete proteome	Membrane	Reference proteome	Transmembrane	Transmembrane helix
O96287	PF3D7_0222100	Pfmc-2TM Maurer's cleft two transmembrane protein(MC-2TM)	Plasmodium falciparum 3D7	Complete proteome	Membrane	Reference proteome	Transmembrane	Transmembrane helix
B9ZSJ3	PF3D7_0114100	Pfmc-2TM Maurer's cleft two transmembrane protein(PfMC-2TM)	Plasmodium falciparum 3D7	Complete proteome	Membrane	Reference proteome	Transmembrane	Transmembrane helix
Q8IB60	pfsec23	Pfsec23(Pfsec23)	Plasmodium falciparum 3D7	Complete proteome	Protein transport	Reference proteome	Transport
Q8I206	PF3D7_0402000	Plasmodium exported protein (PHISTa), unknown function(PFD0090c)	Plasmodium falciparum 3D7	Complete proteome	Membrane	Reference proteome	Transmembrane	Transmembrane helix
Q8I635	PF3D7_1201000	Plasmodium exported protein (PHISTb)(PFL0050c)	Plasmodium falciparum 3D7	Coiled coil	Complete proteome	Reference proteome	Signal
Q8IBE9	PF3D7_0731300	Plasmodium exported protein (PHISTb), unknown function(MAL7P1.174)	Plasmodium falciparum 3D7	Complete proteome	Membrane	Reference proteome	Transmembrane	Transmembrane helix
Q8IK74	PF3D7_1476300	Plasmodium exported protein (PHISTb), unknown function(PF14_0732)	Plasmodium falciparum 3D7	Complete proteome	Membrane	Reference proteome	Transmembrane	Transmembrane helix
Q8I207	PF3D7_0401800	Plasmodium exported protein (PHISTb), unknown function(PFD0080c)	Plasmodium falciparum 3D7	Complete proteome	Membrane	Reference proteome	Transmembrane	Transmembrane helix
Q8IFM0	PF3D7_0424600	Plasmodium exported protein (PHISTb), unknown function(PFD1170c)	Plasmodium falciparum 3D7	Complete proteome	Reference proteome
Q8I3F1	PF3D7_0532300	Plasmodium exported protein (PHISTb), unknown function(PFE1600w)	Plasmodium falciparum 3D7	Complete proteome	Reference proteome
Q8I3F0	PF3D7_0532400	Plasmodium exported protein (PHISTb), unknown function(PFE1605w)	Plasmodium falciparum 3D7	Complete proteome	Membrane	Reference proteome	Transmembrane	Transmembrane helix
Q8IAK9	PF3D7_0801000	Plasmodium exported protein (PHISTc), unknown function(PF08_0137)	Plasmodium falciparum 3D7	Complete proteome	Membrane	Reference proteome	Transmembrane	Transmembrane helix
Q8I2F2	PF3D7_0936800	Plasmodium exported protein (PHISTc), unknown function(PFI1780w)	Plasmodium falciparum 3D7	3D-structure	Complete proteome	Membrane	Reference proteome	Transmembrane	Transmembrane helix
Q8IBF2	PF3D7_0730900	Plasmodium exported protein, unknown function(MAL7P1.171)	Plasmodium falciparum 3D7	Complete proteome	Membrane	Reference proteome	Transmembrane	Transmembrane helix
Q8IC42	PF3D7_0702500	Plasmodium exported protein, unknown function(PF07_0008)	Plasmodium falciparum 3D7	Complete proteome	Membrane	Reference proteome	Transmembrane	Transmembrane helix
Q8IDG9	PF3D7_1353100	Plasmodium exported protein, unknown function(PF13_0275)	Plasmodium falciparum 3D7	Complete proteome	Membrane	Reference proteome	Transmembrane	Transmembrane helix
Q8I490	PF3D7_0501000	Plasmodium exported protein, unknown function(PFE0050w)	Plasmodium falciparum 3D7	Complete proteome	Membrane	Reference proteome	Transmembrane	Transmembrane helix
Q8IJS7	PF3D7_1011800	QF122 antigen(PF10_0115)	Plasmodium falciparum 3D7	Coiled coil	Complete proteome	Reference proteome
O96123	PF3D7_0201800	RESA-like protein with PHIST and DnaJ domains(PFB0090c)	Plasmodium falciparum 3D7	Complete proteome	Membrane	Reference proteome	Stress response	Transmembrane	Transmembrane helix
Q8IB66	PF3D7_0823200	RNA binding protein, putative(MAL8P1.40)	Plasmodium falciparum 3D7	Complete proteome	Reference proteome
Q8IJX3	PF3D7_1006800	RNA binding protein, putative(PF10_0068)	Plasmodium falciparum 3D7	Complete proteome	DNA-binding	Reference proteome
Q8IEK9	PF3D7_1310700	RNA binding protein, putative(PF13_0058)	Plasmodium falciparum 3D7	Coiled coil	Complete proteome	Reference proteome
Q8IDB7	PF3D7_1359400	RNA binding protein, putative(PF13_0315)	Plasmodium falciparum 3D7	Complete proteome	Reference proteome	Repeat	RNA-binding
Q8ILZ7	PF3D7_1409800	RNA binding protein, putative(PF14_0096)	Plasmodium falciparum 3D7	Complete proteome	Reference proteome	Repeat	RNA-binding
C6KSP9	PF3D7_0605100	RNA binding protein, putative(PFF0250w)	Plasmodium falciparum 3D7	Complete proteome	Reference proteome
Q8I2Y5	PF3D7_0916700	RNA binding protein, putative(PFI0820c)	Plasmodium falciparum 3D7	Complete proteome	Reference proteome
Q8I2R8	PF3D7_0923900	RNA binding protein, putative(PFI1175c)	Plasmodium falciparum 3D7	Complete proteome	Reference proteome
C0H570	PF3D7_0929200	RNA binding protein, putative(PFI1435w)	Plasmodium falciparum 3D7	Complete proteome	Reference proteome
Q8IAU1	PF3D7_0810600	RNA helicase, putative(PF08_0096)	Plasmodium falciparum 3D7	ATP-binding	Complete proteome	Helicase	Hydrolase	Nucleotide-binding	Reference proteome
Q8I6Z4	PF3D7_1368200	RNAse L inhibitor protein, putative(MAL13P1.344)	Plasmodium falciparum 3D7	ATP-binding	Complete proteome	Nucleotide-binding	Reference proteome
Q8I395	PF3D7_0905400	RhopH3(PFI0265c)	Plasmodium falciparum 3D7	Complete proteome	Reference proteome	Signal
Q7K6A4	PF3D7_0922200	S-adenosylmethionine synthetase(PfSAMS)	Plasmodium falciparum 3D7	ATP-binding	Complete proteome	Magnesium	Metal-binding	Nucleotide-binding	One-carbon metabolism	Potassium	Reference proteome	Transferase
C0H5J6	PF3D7_1361100	Sec24 subunit, putative(PF13_0324)	Plasmodium falciparum 3D7	Complete proteome	Protein transport	Reference proteome	Transport
Q8IDN6	PF3D7_1346100	Sec61 alpha subunit, PfSec61(Sec61)	Plasmodium falciparum 3D7	Complete proteome	Membrane	Protein transport	Reference proteome	Translocation	Transmembrane	Transmembrane helix	Transport
C0H4W6	PF3D7_0821800	Sec61 beta subunit, putative(MAL8P1.51)	Plasmodium falciparum 3D7	Complete proteome	Membrane	Reference proteome	Transmembrane	Transmembrane helix
Q8IL86	PF3D7_1438100	Sec62, putative(PF14_0361)	Plasmodium falciparum 3D7	Complete proteome	Membrane	Reference proteome	Transmembrane	Transmembrane helix
Q8I468	PF3D7_0503300	Ser/Arg-rich splicing factor, putative(PFE0160c)	Plasmodium falciparum 3D7	Coiled coil	Complete proteome	Reference proteome
O97282	PF3D7_0320300	T-complex protein 1 epsilon subunit, putative(PFC0900w)	Plasmodium falciparum 3D7	ATP-binding	Chaperone	Complete proteome	Cytoplasm	Nucleotide-binding	Reference proteome
O96220	PF3D7_0214000	T-complex protein 1, putative(PFB0635w)	Plasmodium falciparum 3D7	ATP-binding	Chaperone	Complete proteome	Cytoplasm	Nucleotide-binding	Reference proteome
O97247	PF3D7_0306800	T-complex protein beta subunit, putative(PFC0285c)	Plasmodium falciparum 3D7	ATP-binding	Chaperone	Complete proteome	Cytoplasm	Nucleotide-binding	Reference proteome
Q8II43	PF3D7_1132200	TCP-1/cpn60 chaperonin family(PF11_0331)	Plasmodium falciparum 3D7	ATP-binding	Chaperone	Complete proteome	Cytoplasm	Nucleotide-binding	Reference proteome
C0H5I7	PF3D7_1357800	TCP-1/cpn60 chaperonin family, putative(MAL13P1.283)	Plasmodium falciparum 3D7	ATP-binding	Chaperone	Complete proteome	Cytoplasm	Nucleotide-binding	Reference proteome
Q8I226	PF3D7_0112000	TatD-like deoxyribonuclease, putative(PFA_0580c)	Plasmodium falciparum 3D7	Complete proteome	Hydrolase	Reference proteome
C6KT27	PF3D7_0618700	Transport protein particle (TRAPP) component, putative(PFF0905w)	Plasmodium falciparum 3D7	Complete proteome	Membrane	Reference proteome	Transmembrane	Transmembrane helix
Q8IKR1	PF3D7_1456800	V-type H(+)-translocating pyrophosphatase, putative(PF14_0541)	Plasmodium falciparum 3D7	Complete proteome	Hydrolase	Membrane	Reference proteome	Transmembrane	Transmembrane helix
A0A144A1R5	PF3D7_1246200	actin I(ACT1)	Plasmodium falciparum 3D7	ATP-binding	Complete proteome	Cytoplasm	Cytoskeleton	Nucleotide-binding	Reference proteome
A0A144A3N9	PF3D7_1412500	actin II(PF14_0124)	Plasmodium falciparum 3D7	ATP-binding	Complete proteome	Cytoplasm	Cytoskeleton	Nucleotide-binding	Reference proteome
Q8I535	PF3D7_1238800	acyl-CoA synthetase, PfACS11(ACS11)	Plasmodium falciparum 3D7	Complete proteome	Ligase	Reference proteome
Q8I6Z1	PF3D7_0731600	acyl-coA synthetase, PfACS5(PfACS5)	Plasmodium falciparum 3D7	Coiled coil	Complete proteome	Ligase	Reference proteome	Signal
Q8IJV6	PF3D7_1008900	adenylate kinase(PF10_0086)	Plasmodium falciparum 3D7	Complete proteome	Kinase	Reference proteome	Transferase
Q7KWJ4	PF3D7_0206700	adenylosuccinate lyase(ASL)	Plasmodium falciparum 3D7	Complete proteome	Lyase	Purine biosynthesis	Reference proteome
Q6ZLZ9	PF3D7_0903700	alpha tubulin(PFI0180w)	Plasmodium falciparum 3D7	Coiled coil	Complete proteome	Cytoplasm	Cytoskeleton	GTP-binding	Microtubule	Nucleotide-binding	Reference proteome
Q8IFP3	PF3D7_0422300	alpha-tubulin ii(PFD1050w)	Plasmodium falciparum 3D7	Complete proteome	Cytoplasm	Cytoskeleton	GTP-binding	Microtubule	Nucleotide-binding	Reference proteome
Q8I713	PF3D7_1109900	apicoplast ribosomal protein L36e precursor, putative(PF11_0106)	Plasmodium falciparum 3D7	3D-structure	Complete proteome	Reference proteome	Ribonucleoprotein	Ribosomal protein
Q8IIQ7	PF3D7_1110400	asparagine-rich antigen(PF11_0111)	Plasmodium falciparum 3D7	Coiled coil	Complete proteome	Reference proteome
C0H5B1	PF3D7_1312900	asparagine-rich protein(MAL13P1.63)	Plasmodium falciparum 3D7	Coiled coil	Complete proteome	Reference proteome
O96198	PF3D7_0211800	asparagine-tRNA ligase, putative(PFB0525w)	Plasmodium falciparum 3D7	Complete proteome	Ligase	Reference proteome
Q8IDP8	PF3D7_1344800	aspartate carbamoyltransferase(atcasE)	Plasmodium falciparum 3D7	3D-structure	Complete proteome	Membrane	Reference proteome	Transferase	Transmembrane	Transmembrane helix
Q8I3A2	PF3D7_0904700	bacterial histone-like protein(PfHU)	Plasmodium falciparum 3D7	Complete proteome	Reference proteome	Signal
Q8ILK2	PF3D7_1426100	basic transcription factor 3b, putative(PF14_0241)	Plasmodium falciparum 3D7	Complete proteome	Reference proteome	Transcription	Transcription regulation
A0A144A0G8	PF3D7_1213800	bifunctional aminoacyl-tRNA synthetase, putative(PFL0670c)	Plasmodium falciparum 3D7	3D-structure	Aminoacyl-tRNA synthetase	ATP-binding	Coiled coil	Complete proteome	Cytoplasm	Ligase	Nucleotide-binding	Protein biosynthesis	Reference proteome
Q8IJ72	PF3D7_1033700	bromodomain protein, putative(PF10_0328)	Plasmodium falciparum 3D7	3D-structure	ANK repeat	Bromodomain	Coiled coil	Complete proteome	Reference proteome
Q8I542	PF3D7_1238100	calcyclin binding protein, putative(PFL1845c)	Plasmodium falciparum 3D7	Coiled coil	Complete proteome	Reference proteome
A0A144A1Y0	PF3D7_1434200	calmodulin(PF14_0323)	Plasmodium falciparum 3D7	Acetylation	Calcium	Complete proteome	Metal-binding	Reference proteome	Repeat
Q8IDR5	PF3D7_1342400	casein kinase II beta chain(PfCK2beta2)	Plasmodium falciparum 3D7	Coiled coil	Complete proteome	Kinase	Reference proteome	Transferase
Q8IIR9	PF3D7_1108400	casein kinase II, alpha subunit(CK2alpha)	Plasmodium falciparum 3D7	ATP-binding	Complete proteome	Kinase	Nucleotide-binding	Reference proteome	Serine/threonine-protein kinase	Transferase
C6KT34	PF3D7_0619400	cell division cycle protein 48 homologue, putative(PFF0940c)	Plasmodium falciparum 3D7	Cell cycle	Cell division	Coiled coil	Complete proteome	Reference proteome
Q8IL07	PF3D7_1446600	centrin-2(CEN2)	Plasmodium falciparum 3D7	Complete proteome	Reference proteome
Q8IJC7	PF3D7_1027700.1	centrin-3(PF10_0271)	Plasmodium falciparum 3D7	Complete proteome	Reference proteome
C6KST5	PF3D7_0608700	chaperone, putative(PFF0430w)	Plasmodium falciparum 3D7	ATP-binding	Chaperone	Complete proteome	Cytoplasm	Nucleotide-binding	Reference proteome
Q8I0V3	PF3D7_1232100	chaperonin, cpn60(PFL1545c)	Plasmodium falciparum 3D7	Coiled coil	Complete proteome	Reference proteome	Signal
Q8I5K4	PF3D7_1220900	chromodomain protein(PFL1005c)	Plasmodium falciparum 3D7	Complete proteome	Nucleus	Reference proteome
Q8IIF0	PF3D7_1121600	circumsporozoite-related antigen(PF11_0224)	Plasmodium falciparum 3D7	Complete proteome	Membrane	Reference proteome	Signal	Transmembrane	Transmembrane helix
Q8I562	PF3D7_1236100	clustered-asparagine-rich protein(PFL1745c)	Plasmodium falciparum 3D7	Complete proteome	Reference proteome
Q8IIB6	PF3D7_1124700	co-chaperone GrpE, putative(PF11_0258)	Plasmodium falciparum 3D7	Chaperone	Coiled coil	Complete proteome	Mitochondrion	Reference proteome
Q8IDZ8	PF3D7_1333000	cochaperonin(PfCpn20)	Plasmodium falciparum 3D7	Chaperone	Complete proteome	Reference proteome	Signal
Q8IBM9	PF3D7_0722400	conserved GTP-binding protein, putative(MAL7P1.122)	Plasmodium falciparum 3D7	ATP-binding	Complete proteome	Cytoplasm	Hydrolase	Nucleotide-binding	Reference proteome
Q8I546	PF3D7_1237700	conserved Plasmodium membrane protein(PFL1825w)	Plasmodium falciparum 3D7	Complete proteome	Membrane	Reference proteome	Transmembrane	Transmembrane helix
Q8IJT8	PF3D7_1010700	conserved Plasmodium protein(PF10_0104)	Plasmodium falciparum 3D7	Complete proteome	Glycosyltransferase	Reference proteome	Signal	Transferase
Q8IIK7	PF3D7_1115800	conserved Plasmodium protein(PF11_0166)	Plasmodium falciparum 3D7	Complete proteome	Reference proteome
A0A143ZYR6	PF3D7_1120000	conserved Plasmodium protein(PF11_0207)	Plasmodium falciparum 3D7	Coiled coil	Complete proteome	Merozoite	Reference proteome
Q8II72	PF3D7_1129100	conserved Plasmodium protein(PF11_0302)	Plasmodium falciparum 3D7	Coiled coil	Complete proteome	Reference proteome	Signal
Q8IHW3	PF3D7_1140200	conserved Plasmodium protein(PF11_0413)	Plasmodium falciparum 3D7	Coiled coil	Complete proteome	Reference proteome
Q8IHP7	PF3D7_1147300	conserved Plasmodium protein(PF11_0482)	Plasmodium falciparum 3D7	Coiled coil	Complete proteome	Reference proteome
O96127	PF3D7_0202400	conserved Plasmodium protein(PFB0115w)	Plasmodium falciparum 3D7	Coiled coil	Complete proteome	Reference proteome
Q8I665	PF3D7_0204200	conserved Plasmodium protein(PFB0194w)	Plasmodium falciparum 3D7	Coiled coil	Complete proteome	Membrane	Reference proteome	Transmembrane	Transmembrane helix
O96191	PF3D7_0210900	conserved Plasmodium protein(PFB0490c)	Plasmodium falciparum 3D7	Complete proteome	Reference proteome
Q8I5M3	PF3D7_1218500	conserved Plasmodium protein(PFL0895c)	Plasmodium falciparum 3D7	Coiled coil	Complete proteome	Reference proteome
Q8I4U7	PF3D7_1248700	conserved Plasmodium protein(PFL2335w)	Plasmodium falciparum 3D7	Coiled coil	Complete proteome	Reference proteome
Q8I4U3	PF3D7_1249100	conserved Plasmodium protein(PFL2355w)	Plasmodium falciparum 3D7	Complete proteome	Reference proteome
Q8IDM3	PF3D7_1347500	conserved Plasmodium protein, unknown function(MAL13P1.237)	Plasmodium falciparum 3D7	Complete proteome	Reference proteome
C0H4M7	PF3D7_0713700	conserved Plasmodium protein, unknown function(MAL7P1.67)	Plasmodium falciparum 3D7	Complete proteome	Membrane	Reference proteome	Signal	Transmembrane	Transmembrane helix
Q8IBT7	PF3D7_0716300	conserved Plasmodium protein, unknown function(MAL7P1.77)	Plasmodium falciparum 3D7	Coiled coil	Complete proteome	Reference proteome	Signal
C0H4U0	PF3D7_0811400	conserved Plasmodium protein, unknown function(MAL8P1.103)	Plasmodium falciparum 3D7	Complete proteome	Reference proteome
C0H4W1	PF3D7_0819700	conserved Plasmodium protein, unknown function(MAL8P1.61)	Plasmodium falciparum 3D7	Complete proteome	Membrane	Reference proteome	Transmembrane	Transmembrane helix
C0H4U4	PF3D7_0813300	conserved Plasmodium protein, unknown function(MAL8P1.95)	Plasmodium falciparum 3D7	Complete proteome	Reference proteome
Q8IC43	PF3D7_0702400	conserved Plasmodium protein, unknown function(PF07_0007)	Plasmodium falciparum 3D7	Complete proteome	Membrane	Reference proteome	Transmembrane	Transmembrane helix
Q8IBY8	PF3D7_0710200	conserved Plasmodium protein, unknown function(PF07_0042)	Plasmodium falciparum 3D7	Coiled coil	Complete proteome	Reference proteome
Q8IBP0	PF3D7_0721100	conserved Plasmodium protein, unknown function(PF07_0087)	Plasmodium falciparum 3D7	Complete proteome	Reference proteome	Signal
Q8IAV1	PF3D7_0811600	conserved Plasmodium protein, unknown function(PF08_0091)	Plasmodium falciparum 3D7	Complete proteome	Reference proteome	Signal
Q8IEE2	PF3D7_1317400	conserved Plasmodium protein, unknown function(PF13_0099)	Plasmodium falciparum 3D7	Complete proteome	Metal-binding	Reference proteome	Zinc	Zinc-finger
Q8ILQ8	PF3D7_1419200	conserved Plasmodium protein, unknown function(PF14_0186)	Plasmodium falciparum 3D7	Complete proteome	Reference proteome	Signal
Q8ILQ3	PF3D7_1419700	conserved Plasmodium protein, unknown function(PF14_0191)	Plasmodium falciparum 3D7	Coiled coil	Complete proteome	Reference proteome
Q8ILA9	PF3D7_1435500	conserved Plasmodium protein, unknown function(PF14_0336)	Plasmodium falciparum 3D7	Complete proteome	Reference proteome
Q8ILA1	PF3D7_1436300	conserved Plasmodium protein, unknown function(PF14_0344)	Plasmodium falciparum 3D7	Coiled coil	Complete proteome	Reference proteome	Signal
Q8IL59	PF3D7_1441100	conserved Plasmodium protein, unknown function(PF14_0390)	Plasmodium falciparum 3D7	Coiled coil	Complete proteome	Reference proteome
Q8IKQ7	PF3D7_1457300	conserved Plasmodium protein, unknown function(PF14_0546)	Plasmodium falciparum 3D7	Complete proteome	Reference proteome
Q8IKN7	PF3D7_1459400	conserved Plasmodium protein, unknown function(PF14_0567)	Plasmodium falciparum 3D7	Complete proteome	Membrane	Reference proteome	Transmembrane	Transmembrane helix
Q8IKL1	PF3D7_1462300	conserved Plasmodium protein, unknown function(PF14_0593)	Plasmodium falciparum 3D7	Coiled coil	Complete proteome	Membrane	Reference proteome	Signal	Transmembrane	Transmembrane helix
Q8IKG9	PF3D7_1466800	conserved Plasmodium protein, unknown function(PF14_0636)	Plasmodium falciparum 3D7	Complete proteome	Reference proteome
Q8IKF6	PF3D7_1468100	conserved Plasmodium protein, unknown function(PF14_0649)	Plasmodium falciparum 3D7	Coiled coil	Complete proteome	Reference proteome
Q8I257	PF3D7_0108500	conserved Plasmodium protein, unknown function(PFA_0420w)	Plasmodium falciparum 3D7	Coiled coil	Complete proteome	Reference proteome
O77361	PF3D7_0310400	conserved Plasmodium protein, unknown function(PFC0435w)	Plasmodium falciparum 3D7	Coiled coil	Complete proteome	Reference proteome	Signal
O97271	PF3D7_0315600	conserved Plasmodium protein, unknown function(PFC0680w)	Plasmodium falciparum 3D7	Complete proteome	Reference proteome
O77391	PF3D7_0316400	conserved Plasmodium protein, unknown function(PFC0715c)	Plasmodium falciparum 3D7	Coiled coil	Complete proteome	Reference proteome	Signal
O97314	PF3D7_0323000	conserved Plasmodium protein, unknown function(PFC1025w)	Plasmodium falciparum 3D7	Coiled coil	Complete proteome	Reference proteome
Q8I1Y6	PF3D7_0404300	conserved Plasmodium protein, unknown function(PFD0207c)	Plasmodium falciparum 3D7	Coiled coil	Complete proteome	Reference proteome
Q8IFP5	PF3D7_0422100	conserved Plasmodium protein, unknown function(PFD1037w)	Plasmodium falciparum 3D7	Complete proteome	Membrane	Reference proteome	Signal	Transmembrane	Transmembrane helix
C0H4E7	PF3D7_0518200	conserved Plasmodium protein, unknown function(PFE0910w)	Plasmodium falciparum 3D7	Complete proteome	Reference proteome
C0H4F1	PF3D7_0519700	conserved Plasmodium protein, unknown function(PFE0990w)	Plasmodium falciparum 3D7	Complete proteome	Reference proteome
Q8I3Q6	PF3D7_0520400	conserved Plasmodium protein, unknown function(PFE1025c)	Plasmodium falciparum 3D7	Complete proteome	Reference proteome
C6KSL9	PF3D7_0601900	conserved Plasmodium protein, unknown function(PFF0090w)	Plasmodium falciparum 3D7	Complete proteome	Membrane	Reference proteome	Transmembrane	Transmembrane helix
C6KSN6	PF3D7_0603800	conserved Plasmodium protein, unknown function(PFF0185c)	Plasmodium falciparum 3D7	Complete proteome	Membrane	Reference proteome	Transmembrane	Transmembrane helix
C6KSP3	PF3D7_0604500	conserved Plasmodium protein, unknown function(PFF0220w)	Plasmodium falciparum 3D7	Coiled coil	Complete proteome	Reference proteome
C6KT13	PF3D7_0617200	conserved Plasmodium protein, unknown function(PFF0835w)	Plasmodium falciparum 3D7	Coiled coil	Complete proteome	Reference proteome
C6KT22	PF3D7_0618200	conserved Plasmodium protein, unknown function(PFF0880c)	Plasmodium falciparum 3D7	Complete proteome	Reference proteome
Q8I328	PF3D7_0912400	conserved Plasmodium protein, unknown function(PFI0605c)	Plasmodium falciparum 3D7	Complete proteome	Hydrolase	Membrane	Reference proteome	Signal	Transmembrane	Transmembrane helix
C0H535	PF3D7_0912500	conserved Plasmodium protein, unknown function(PFI0610w)	Plasmodium falciparum 3D7	Complete proteome	Reference proteome
Q8I300	PF3D7_0915200	conserved Plasmodium protein, unknown function(PFI0745w)	Plasmodium falciparum 3D7	Coiled coil	Complete proteome	Hydrolase	Reference proteome
A0A144A431	PF3D7_1427900	conserved protein, unknown function(PF14_0257)	Plasmodium falciparum 3D7	Complete proteome	Leucine-rich repeat	Reference proteome	Repeat
Q8ILE3	PF3D7_1432100	conserved protein, unknown function(PF14_0301)	Plasmodium falciparum 3D7	Complete proteome	Reference proteome
Q8I2G2	PF3D7_0935800	cytoadherence linked asexual protein 9(CLAG9)(CLAG9)	Plasmodium falciparum 3D7	Complete proteome	Reference proteome
Q8I3M1	PF3D7_0524400	cytosolic preribosomal GTP-binding protein, putative(PFE1215c)	Plasmodium falciparum 3D7	Complete proteome	Reference proteome
Q8I0W8	PF3D7_0513600	deoxyribodipyrimidine photolyase (photoreactivating enzyme, DNA photolyase), putative(PFE0675c)	Plasmodium falciparum 3D7	Coiled coil	Complete proteome	Lyase	Reference proteome
Q8IKA9	PF3D7_1472900	dihydroorotase, putative(PF14_0697)	Plasmodium falciparum 3D7	Complete proteome	Hydrolase	Reference proteome
Q8IHR4	PF3D7_1145400	dynamin-like protein(dyn1)	Plasmodium falciparum 3D7	Complete proteome	GTP-binding	Hydrolase	Nucleotide-binding	Reference proteome
Q8IL87	PF3D7_1438000	eIF2A(PF14_0360)	Plasmodium falciparum 3D7	Complete proteome	Initiation factor	Protein biosynthesis	Reference proteome
Q8IJ76	PF3D7_1033200	early transcribed membrane protein 10.2, etramp 10.2(ETRAMP10.2)	Plasmodium falciparum 3D7	Complete proteome	Membrane	Reference proteome	Transmembrane	Transmembrane helix
O96128	PF3D7_0202500	early transcribed membrane protein 2, ETRAMP2(SEP2)	Plasmodium falciparum 3D7	Complete proteome	Membrane	Reference proteome	Transmembrane	Transmembrane helix
O97319	PF3D7_0319600	elongation factor 1 (EF-1), putative(PFC0870w)	Plasmodium falciparum 3D7	Complete proteome	Elongation factor	Protein biosynthesis	Reference proteome
Q8I320	PF3D7_0913200	elongation factor 1-beta(PfEF-1beta)	Plasmodium falciparum 3D7	Coiled coil	Complete proteome	Elongation factor	Protein biosynthesis	Reference proteome
Q8IDV0	PF3D7_1338300	elongation factor 1-gamma, putative(PF13_0214)	Plasmodium falciparum 3D7	Complete proteome	Elongation factor	Protein biosynthesis	Reference proteome
Q8IKW5	PF3D7_1451100	elongation factor 2(PF14_0486)	Plasmodium falciparum 3D7	Complete proteome	Elongation factor	Protein biosynthesis	Reference proteome
Q8I0P6	PF3D7_1357000	elongation factor-1 alpha(PF13_0304)	Plasmodium falciparum 3D7	Complete proteome	Elongation factor	GTP-binding	Nucleotide-binding	Protein biosynthesis	Reference proteome
Q8IIR7	PF3D7_1108600	endoplasmic reticulum-resident calcium binding protein(ERC)	Plasmodium falciparum 3D7	Complete proteome	Reference proteome	Signal
Q8I0V4	PF3D7_1222300	endoplasmin homolog precursor, putative(PFL1070c)	Plasmodium falciparum 3D7	3D-structure	Coiled coil	Complete proteome	Reference proteome	Signal
A0A143ZZ61	PF3D7_1015900	enolase(PF10_0155)	Plasmodium falciparum 3D7	Complete proteome	Cytoplasm	Glycolysis	Lyase	Magnesium	Metal-binding	Reference proteome
O96124	PF3D7_0201900	erythrocyte membrane protein 3(emp3)	Plasmodium falciparum 3D7	Coiled coil	Complete proteome	Membrane	Reference proteome	Transmembrane	Transmembrane helix
Q8IC35	PF3D7_0703500	erythrocyte membrane-associated antigen(MAL7P1.12)	Plasmodium falciparum 3D7	Coiled coil	Complete proteome	Reference proteome
Q8I603	PF3D7_1204300	eukaryotic initiation factor 5a, putative(PFL0210c)	Plasmodium falciparum 3D7	Complete proteome	Hypusine	Initiation factor	Protein biosynthesis	Reference proteome
Q8IFN9	PF3D7_0422700	eukaryotic initiation factor, putative(PFD1070w)	Plasmodium falciparum 3D7	ATP-binding	Complete proteome	Helicase	Hydrolase	Initiation factor	Nucleotide-binding	Protein biosynthesis	Reference proteome
Q8IBH7	PF3D7_0728000	eukaryotic translation initiation factor 2 alpha subunit, putative(PF07_0117)	Plasmodium falciparum 3D7	Complete proteome	Initiation factor	Protein biosynthesis	Reference proteome
Q8IJT9	PF3D7_1010600	eukaryotic translation initiation factor 2 beta, putative(PF10_0103)	Plasmodium falciparum 3D7	Complete proteome	Initiation factor	Protein biosynthesis	Reference proteome
Q8ILY9	PF3D7_1410600	eukaryotic translation initiation factor 2 gamma subunit, putative(PF14_0104)	Plasmodium falciparum 3D7	Complete proteome	Initiation factor	Protein biosynthesis	Reference proteome
Q8IBT2	PF3D7_0716800	eukaryotic translation initiation factor 3 37.28 kDa subunit, putative(MAL7P1.81)	Plasmodium falciparum 3D7	Complete proteome	Cytoplasm	Initiation factor	Protein biosynthesis	Reference proteome	Repeat	WD repeat
Q8I5S6	PF3D7_1212700	eukaryotic translation initiation factor 3 subunit 10, putative(PFL0625c)	Plasmodium falciparum 3D7	Coiled coil	Complete proteome	Cytoplasm	Initiation factor	Protein biosynthesis	Reference proteome	RNA-binding
Q8I2X0	PF3D7_0918300	eukaryotic translation initiation factor 3 subunit 5, putative(PFI0895c)	Plasmodium falciparum 3D7	Complete proteome	Cytoplasm	Initiation factor	Protein biosynthesis	Reference proteome
Q8IJW4	PF3D7_1007900	eukaryotic translation initiation factor 3 subunit 7, putative(PF10_0077)	Plasmodium falciparum 3D7	Complete proteome	Cytoplasm	Initiation factor	Protein biosynthesis	Reference proteome
Q8I5Y3	PF3D7_1206200	eukaryotic translation initiation factor 3 subunit 8, putative(PFL0310c)	Plasmodium falciparum 3D7	Coiled coil	Complete proteome	Cytoplasm	Initiation factor	Protein biosynthesis	Reference proteome
Q8I5X8	PF3D7_1206700	eukaryotic translation initiation factor 5, putative(PFL0335c)	Plasmodium falciparum 3D7	Complete proteome	Initiation factor	Protein biosynthesis	Reference proteome
Q8I3T1	PF3D7_0517700	eukaryotictranslation initiation factor 3 subunit, putative(PFE0885w)	Plasmodium falciparum 3D7	Complete proteome	Cytoplasm	Initiation factor	Protein biosynthesis	Reference proteome	Repeat	RNA-binding	WD repeat
Q8IAZ3	PF3D7_0815600	eukaryotictranslation initiation factor, putative(MAL8P1.83)	Plasmodium falciparum 3D7	Complete proteome	Cytoplasm	Initiation factor	Protein biosynthesis	Reference proteome	RNA-binding
Q8IKC8	PF3D7_1471100	exported protein 2(EXP-2)	Plasmodium falciparum 3D7	Complete proteome	Reference proteome	Signal
C0H553	PF3D7_0923200	flavodoxin-like protein(PFI1140w)	Plasmodium falciparum 3D7	Complete proteome	Oxidoreductase	Reference proteome
A0A144A3T1	PF3D7_1444800	fructose-bisphosphate aldolase(PF14_0425)	Plasmodium falciparum 3D7	3D-structure	Complete proteome	Glycolysis	Lyase	Reference proteome	Schiff base
Q8I2X3	PF3D7_0918000	glideosome-associated protein 50(GAP50)	Plasmodium falciparum 3D7	3D-structure	Complete proteome	Hydrolase	Membrane	Reference proteome	Transmembrane	Transmembrane helix
Q8IDK7	PF3D7_1349200	glutamate--tRNA ligase, putative(PF13_0257)	Plasmodium falciparum 3D7	Aminoacyl-tRNA synthetase	ATP-binding	Complete proteome	Ligase	Nucleotide-binding	Protein biosynthesis	Reference proteome
Q8I3Y4	PF3D7_0512200	glutathione synthetase(gS)	Plasmodium falciparum 3D7	Complete proteome	Ligase	Reference proteome
Q8IKK7	PF3D7_1462800	glyceraldehyde-3-phosphate dehydrogenase(GAPDH)	Plasmodium falciparum 3D7	Complete proteome	Glycolysis	NAD	Oxidoreductase	Reference proteome
Q8I5P5	PF3D7_1216200	glycerol-3-phosphate dehydrogenase, putative(PFL0780w)	Plasmodium falciparum 3D7	3D-structure	Complete proteome	NAD	Oxidoreductase	Reference proteome
A0A143ZWU2	PF3D7_1016300	glycophorin-binding protein 130 precursor(PF10_0159)	Plasmodium falciparum 3D7	Complete proteome	Malaria	Membrane	Merozoite	Reference proteome	Repeat	Transmembrane	Transmembrane helix
O96212	PF3D7_0213100	heat shock 40 kDa protein, putative(PFB0595w)	Plasmodium falciparum 3D7	Complete proteome	Reference proteome	Stress response
Q8IB24	PF3D7_0818900	heat shock 70 kDa protein(PF08_0054)	Plasmodium falciparum 3D7	ATP-binding	Coiled coil	Complete proteome	Nucleotide-binding	Reference proteome	Stress response
Q8IIJ8	PF3D7_1116800	heat shock protein 101, putative(PF11_0175)	Plasmodium falciparum 3D7	3D-structure	ATP-binding	Chaperone	Coiled coil	Complete proteome	Nucleotide-binding	Reference proteome	Signal	Stress response
Q8IJN9	PF3D7_1015600	heat shock protein 60(PF10_0153)	Plasmodium falciparum 3D7	Complete proteome	Reference proteome	Stress response
Q8IC05	PF3D7_0708400	heat shock protein 86(PF07_0029)	Plasmodium falciparum 3D7	3D-structure	Coiled coil	Complete proteome	Reference proteome	Stress response
Q8IIR6	PF3D7_1108700	heat shock protein DnaJ homologue Pfj2(PF11_0099)	Plasmodium falciparum 3D7	Complete proteome	Reference proteome	Stress response
Q8II24	PF3D7_1134000	heat shock protein hsp70 homologue(PF11_0351)	Plasmodium falciparum 3D7	ATP-binding	Coiled coil	Complete proteome	Nucleotide-binding	Reference proteome	Stress response
Q8IKF0	PF3D7_1468700	helicase 45(H45)	Plasmodium falciparum 3D7	ATP-binding	Complete proteome	Helicase	Hydrolase	Initiation factor	Nucleotide-binding	Protein biosynthesis	Reference proteome
Q7KWJ5	PF3D7_0204700	hexose transporter, PfHT1(HT1)	Plasmodium falciparum 3D7	Complete proteome	Membrane	Reference proteome	Transmembrane	Transmembrane helix	Transport
Q8I616	PF3D7_1202900	high mobility group protein(HMGB1)	Plasmodium falciparum 3D7	Complete proteome	Reference proteome
Q8IB14	PF3D7_0817900	high mobility group protein(PfHMGB2)	Plasmodium falciparum 3D7	3D-structure	Coiled coil	Complete proteome	Reference proteome
Q8IIC4	PF3D7_1123900	high mobility group-like protein NHP2, putative(PF11_0250)	Plasmodium falciparum 3D7	Complete proteome	Reference proteome
O97320	PF3D7_0320900	histone H2A variant, putative(PFC0920w)	Plasmodium falciparum 3D7	Chromosome	Complete proteome	DNA-binding	Nucleosome core	Nucleus	Reference proteome
Q8IBV7	PF3D7_0714000	histone H2B(PF07_0054)	Plasmodium falciparum 3D7	Chromosome	Complete proteome	DNA-binding	Nucleosome core	Nucleus	Reference proteome
Q8IIV1	PF3D7_1105100	histone H2B(PF11_0062)	Plasmodium falciparum 3D7	Chromosome	Complete proteome	DNA-binding	Nucleosome core	Nucleus	Reference proteome
C6KSV0	PF3D7_0610400	histone H3(PFF0510w)	Plasmodium falciparum 3D7	Chromosome	Complete proteome	DNA-binding	Nucleosome core	Nucleus	Reference proteome
C6KT19	PF3D7_0617900	histone H3(PFF0865w)	Plasmodium falciparum 3D7	Chromosome	Complete proteome	DNA-binding	Nucleosome core	Nucleus	Reference proteome
Q8IIV2	PF3D7_1105000	histone H4(PF11_0061)	Plasmodium falciparum 3D7	Chromosome	Complete proteome	DNA-binding	Nucleosome core	Nucleus	Reference proteome
Q8I5Y9	PF3D7_1205600	histone binding protein, putative(PFL0280c)	Plasmodium falciparum 3D7	Coiled coil	Complete proteome	Reference proteome
C6KT18	PF3D7_0617800	histone h2a(PFF0860c)	Plasmodium falciparum 3D7	Chromosome	Complete proteome	DNA-binding	Nucleosome core	Nucleus	Reference proteome
Q8I3J0	PF3D7_0527500	hsp70 interacting protein, putative(PFE1370w)	Plasmodium falciparum 3D7	Coiled coil	Complete proteome	Reference proteome
Q8IIV8	PF3D7_1104400	hypothetical protein(PF11_0055)	Plasmodium falciparum 3D7	Complete proteome	Reference proteome	Signal
A0A143ZZZ9	PF3D7_1105700	hypothetical protein(PF11_0068)	Plasmodium falciparum 3D7	ATP-binding	Complete proteome	Ligase	Manganese	Metal-binding	Nucleotide-binding	Reference proteome	tRNA processing	Zinc
Q8I2U5	PF3D7_0920800	inosine-5'-monophosphate dehydrogenase(PFI1020c)	Plasmodium falciparum 3D7	CBS domain	Complete proteome	Cytoplasm	GMP biosynthesis	Metal-binding	NAD	Oxidoreductase	Potassium	Purine biosynthesis	Reference proteome	Repeat
Q8I6T2	PF3D7_1345700	isocitrate dehydrogenase (NADP), mitochondrial precursor(PF13_0242)	Plasmodium falciparum 3D7	Complete proteome	Magnesium	Manganese	Metal-binding	NADP	Oxidoreductase	Reference proteome	Tricarboxylic acid cycle
Q8I3M5	PF3D7_0524000	karyopherin beta(PFE1195w)	Plasmodium falciparum 3D7	Complete proteome	Reference proteome
Q9TY99	PF3D7_0202000	knob-associated histidine-rich protein(PFB0100c)	Plasmodium falciparum 3D7	Complete proteome	Reference proteome
Q8I5A0	PF3D7_1232200	lipoamide dehydrogenase(PFL1550w)	Plasmodium falciparum 3D7	Complete proteome	FAD	Flavoprotein	NAD	Oxidoreductase	Redox-active center	Reference proteome
C0H4W2	PF3D7_0819900	lsm3 homologue, putative(PF08_0049)	Plasmodium falciparum 3D7	Complete proteome	Reference proteome
Q8I5V6	PF3D7_1209200	lsm7 homologue, putative(PFL0460w)	Plasmodium falciparum 3D7	Complete proteome	Reference proteome
Q8IDJ8	PF3D7_1350100	lysine-tRNA ligase(PF13_0262)	Plasmodium falciparum 3D7	3D-structure	Complete proteome	Ligase	Reference proteome
Q8IAL6	PF3D7_0801800	mannose-6-phosphate isomerase, putative(MAL8P1.156)	Plasmodium falciparum 3D7	Coiled coil	Complete proteome	Isomerase	Membrane	Reference proteome	Transmembrane	Transmembrane helix
Q8IK01	PF3D7_1003600	membrane skeletal protein IMC1-related(PF10_0039)	Plasmodium falciparum 3D7	Complete proteome	Reference proteome
Q8IDG8	PF3D7_1353200	membrane-associated histidine rich protein 2, (MARHP2)(PF13_0276)	Plasmodium falciparum 3D7	Complete proteome	Membrane	Reference proteome	Transmembrane	Transmembrane helix
Q8IJD0	PF3D7_1027300	merozoite capping protein 1(PF10_0268)	Plasmodium falciparum 3D7	Coiled coil	Complete proteome	Merozoite	Oxidoreductase	Peroxidase	Reference proteome
Q8I0U8	PF3D7_0930300	merozoite surface protein 1 precursor(MSP1)	Plasmodium falciparum 3D7	Coiled coil	Complete proteome	Membrane	Merozoite	Reference proteome	Signal	Transmembrane	Transmembrane helix
A0A143ZX41	PF3D7_0206800	merozoite surface protein 2 precursor(MSP2)	Plasmodium falciparum 3D7	3D-structure	Cell membrane	Complete proteome	Glycoprotein	GPI-anchor	Lipoprotein	Malaria	Membrane	Merozoite	Reference proteome	Repeat	Signal
Q8I3V1	PF3D7_0515700	metabolite/drug transporter, putative(PFE0785c)	Plasmodium falciparum 3D7	Complete proteome	Membrane	Reference proteome	Transmembrane	Transmembrane helix
Q8ILB8	PF3D7_1434600	methionine aminopeptidase, type II, putative(PF14_0327)	Plasmodium falciparum 3D7	Aminopeptidase	Coiled coil	Complete proteome	Cytoplasm	Hydrolase	Metal-binding	Protease	Reference proteome
Q8IJ60	PF3D7_1034900	methionine-tRNA ligase, putative(PF10_0340)	Plasmodium falciparum 3D7	Aminoacyl-tRNA synthetase	ATP-binding	Complete proteome	Ligase	Nucleotide-binding	Protein biosynthesis	Reference proteome
Q8I3J5	PF3D7_0527000	minichromosome maintenance protein 3, putative(PFE1345c)	Plasmodium falciparum 3D7	ATP-binding	Coiled coil	Complete proteome	DNA-binding	Nucleotide-binding	Reference proteome
Q8IIK5	PF3D7_1116000	moving junction protein(RON4)	Plasmodium falciparum 3D7	Coiled coil	Complete proteome	Reference proteome	Signal
Q7K6A5	PF3D7_0523000	multidrug resistance protein(PfMDR1)	Plasmodium falciparum 3D7	ATP-binding	Complete proteome	Hydrolase	Membrane	Nucleotide-binding	Reference proteome	Repeat	Transmembrane	Transmembrane helix
Q8II81	PF3D7_1128200	multiprotein bridging factor type 1, putative(PF11_0293)	Plasmodium falciparum 3D7	Complete proteome	Reference proteome
C6KT55	PF3D7_0621800	nascent polypeptide associated complex alpha chain, putative(PFF1050w)	Plasmodium falciparum 3D7	Complete proteome	Reference proteome
Q8IDN4	PF3D7_1346300	nucleic acid binding protein, putative(MAL13P1.233)	Plasmodium falciparum 3D7	Coiled coil	Complete proteome	Reference proteome
Q8IDM6	PF3D7_1347200	nucleoside transporter 1(nt1)	Plasmodium falciparum 3D7	Complete proteome	Membrane	Reference proteome	Transmembrane	Transmembrane helix
Q8I608	PF3D7_1203700	nucleosome assembly protein 1, putative(PFL0185c)	Plasmodium falciparum 3D7	3D-structure	Complete proteome	Reference proteome
Q8I2W3	PF3D7_0919000	nucleosome assembly protein(PFI0930c)	Plasmodium falciparum 3D7	Complete proteome	Reference proteome
Q8IKU1	PF3D7_1453700	p23 co-chaperone, putative(SBA1)	Plasmodium falciparum 3D7	Complete proteome	Reference proteome
O96203	PF3D7_0212300	peptide chain release factor subunit 1, putative(PFB0550w)	Plasmodium falciparum 3D7	Complete proteome	Hydrolase	Reference proteome
Q8IM55	PF3D7_1403900	phosphatase, putative(PF14_0036)	Plasmodium falciparum 3D7	Complete proteome	Hydrolase	Reference proteome
Q8IKJ1	PF3D7_1464600	phosphatase, putative(PF14_0614)	Plasmodium falciparum 3D7	Coiled coil	Complete proteome	Hydrolase	Reference proteome	Signal
Q8IDR1	PF3D7_1342800	phosphoenolpyruvate carboxykinase(PEPCK)	Plasmodium falciparum 3D7	Complete proteome	Kinase	Lyase	Pyruvate	Reference proteome	Transferase
Q8IE67	PF3D7_1325100	phosphoribosylpyrophosphate synthetase(PF13_0143)	Plasmodium falciparum 3D7	Complete proteome	Reference proteome	Transferase
Q8I6V3	PF3D7_1408000	plasmepsin II(PF14_0077)	Plasmodium falciparum 3D7	Aspartyl protease	Complete proteome	Hydrolase	Membrane	Protease	Reference proteome	Transmembrane	Transmembrane helix
Q8IM16	PF3D7_1407800	plasmepsin IV(PF14_0075)	Plasmodium falciparum 3D7	3D-structure	Aspartyl protease	Complete proteome	Hydrolase	Membrane	Protease	Reference proteome	Transmembrane	Transmembrane helix
Q8IEU2	PF3D7_1302100	plasmodium falciparum gamete antigen 27/25(pfg27-25)	Plasmodium falciparum 3D7	3D-structure	Complete proteome	Reference proteome
Q8I5H4	PF3D7_1224300	polyadenylate-binding protein, putative(PFL1170w)	Plasmodium falciparum 3D7	Complete proteome	Cytoplasm	Reference proteome	Repeat	RNA-binding
Q8I2S9	PF3D7_0922700	pre-mRNA splicing factor, putative(PFI1115c)	Plasmodium falciparum 3D7	Coiled coil	Complete proteome	Reference proteome
Q7KQJ9	PF3D7_1226600	proliferating cell nuclear antigen 2(PCNA2)	Plasmodium falciparum 3D7	Complete proteome	DNA replication	DNA-binding	Nucleotidyltransferase	Nucleus	Reference proteome	Transferase
Q8ILI2	PF3D7_1428300	proliferation-associated protein 2g4, putative(PF14_0261)	Plasmodium falciparum 3D7	Complete proteome	Reference proteome
Q7K6A9	PF3D7_0803800	proteasome beta-subunit(MAL8P1.142)	Plasmodium falciparum 3D7	3D-structure	Complete proteome	Hydrolase	Nucleus	Protease	Proteasome	Reference proteome	Threonine protease
Q8I1Q5	PF3D7_0418200	proteasome regulatory component, putative(PFD0880w)	Plasmodium falciparum 3D7	Complete proteome	Cytoplasm	Initiation factor	Protein biosynthesis	Reference proteome
Q8ID28	PF3D7_1368100	proteasome regulatory subunit, putative(MAL13P1.343)	Plasmodium falciparum 3D7	Complete proteome	Proteasome	Reference proteome
C6KST3	PF3D7_0608500	proteasome subunit alpha type 2, putative(PFF0420c)	Plasmodium falciparum 3D7	3D-structure	Complete proteome	Hydrolase	Nucleus	Proteasome	Reference proteome
Q8IBI3	PF3D7_0727400	proteasome subunit alpha type 5, putative(PF07_0112)	Plasmodium falciparum 3D7	3D-structure	Complete proteome	Cytoplasm	Hydrolase	Nucleus	Protease	Proteasome	Reference proteome	Threonine protease
C0H4E8	PF3D7_0518300	proteasome subunit beta type 1, putative(PFE0915c)	Plasmodium falciparum 3D7	3D-structure	Complete proteome	Hydrolase	Nucleus	Protease	Proteasome	Reference proteome	Threonine protease
Q8II23	PF3D7_1134100	protein disulfide isomerase(PDI-11)	Plasmodium falciparum 3D7	Complete proteome	Isomerase	Reference proteome	Signal
C0H4Y6	PF3D7_0827900	protein disulfide isomerase(PfPDI-8)	Plasmodium falciparum 3D7	Complete proteome	Disulfide bond	Isomerase	Redox-active center	Reference proteome	Repeat	Signal
Q8II93	PF3D7_1127000	protein phosphatase, putative(PF11_0281)	Plasmodium falciparum 3D7	Coiled coil	Complete proteome	Hydrolase	Membrane	Reference proteome	Transmembrane	Transmembrane helix
Q8IK90	PF3D7_1474800	proteosome subunit alpha type 1, putative(PF14_0716)	Plasmodium falciparum 3D7	3D-structure	Complete proteome	Hydrolase	Nucleus	Proteasome	Reference proteome
Q8IDC6	PF3D7_1357900	pyrroline carboxylate reductase(MAL13P1.284)	Plasmodium falciparum 3D7	3D-structure	Complete proteome	NADP	Nucleotide-binding	Oxidoreductase	Reference proteome
Q8I4T4	PF3D7_1250000	rRNA processing protein, putative(PFL2400w)	Plasmodium falciparum 3D7	Complete proteome	Reference proteome
Q8IBA0	PF3D7_0826700	receptor for activated C kinase homolog, PfRACK(PfRACK)	Plasmodium falciparum 3D7	Complete proteome	Kinase	Receptor	Reference proteome	Transferase
Q8I512	PF3D7_1241700	replication factor C subunit 4(PFL2005w)	Plasmodium falciparum 3D7	Complete proteome	Reference proteome
Q8IKK4	PF3D7_1463200	replication factor C3(PF14_0601)	Plasmodium falciparum 3D7	Complete proteome	Reference proteome
Q8IDF0	PF3D7_1355100	replication licensing factor, putative(PF13_0291)	Plasmodium falciparum 3D7	ATP-binding	Complete proteome	DNA replication	DNA-binding	Helicase	Hydrolase	Nucleotide-binding	Nucleus	Reference proteome
Q8I4R5	PF3D7_1252100	rhoptry neck protein 3, putative(PFL2505c)	Plasmodium falciparum 3D7	Complete proteome	Membrane	Reference proteome	Signal	Transmembrane	Transmembrane helix
Q8ILZ1	PF3D7_1410400	rhoptry-associated protein 1, RAP1(PF14_0102)	Plasmodium falciparum 3D7	Coiled coil	Complete proteome	Reference proteome	Signal
Q8I484	PF3D7_0501600	rhoptry-associated protein 2, RAP2(RAP2)	Plasmodium falciparum 3D7	Complete proteome	Reference proteome	Signal
Q8I485	PF3D7_0501500	rhoptry-associated protein 3, RAP3(RAP3)	Plasmodium falciparum 3D7	Complete proteome	Reference proteome	Signal
C6KT75	PF3D7_0623900	ribonuclease HII, putative(PFF1150w)	Plasmodium falciparum 3D7	Complete proteome	Endonuclease	Hydrolase	Nuclease	Reference proteome
Q8ILU8	PF3D7_1414800	ribonucleoprotein, putative(PF14_0146)	Plasmodium falciparum 3D7	Complete proteome	Reference proteome	Ribonucleoprotein	Viral nucleoprotein	Virion
C6S3J6	PF3D7_1460300	ribosomal protein L29, putative(PF14_0575a)	Plasmodium falciparum 3D7	3D-structure	Complete proteome	Reference proteome	Ribonucleoprotein	Ribosomal protein
C0H4M0	PF3D7_0707300	rifin-like protein(RAMA)	Plasmodium falciparum 3D7	Coiled coil	Complete proteome	Reference proteome	Signal
Q8I2F7	PF3D7_0936300	ring-exported protein 3(REX3)	Plasmodium falciparum 3D7	Complete proteome	Membrane	Reference proteome	Transmembrane	Transmembrane helix
Q8I1X6	PF3D7_0405300	sequestrin(PFD0260c)	Plasmodium falciparum 3D7	Coiled coil	Complete proteome	Membrane	Reference proteome	Transmembrane	Transmembrane helix
A0A143ZWK2	PF3D7_0207600	serine repeat antigen 5 (SERA-5)(SERA-5)	Plasmodium falciparum 3D7	3D-structure	Complete proteome	Glycoprotein	Hydrolase	Malaria	Protease	Reference proteome	Signal	Thiol protease
Q9TY96	PF3D7_0207500	serine repeat antigen 6 (SERA-6)(SERA-6)	Plasmodium falciparum 3D7	Complete proteome	Hydrolase	Reference proteome	Signal
Q8IDD4	PF3D7_1356800	serine/threonine protein kinase, putative(MAL13P1.278)	Plasmodium falciparum 3D7	Coiled coil	Complete proteome	Kinase	Reference proteome	Serine/threonine-protein kinase	Transferase
Q6ZMA7	PF3D7_0406200	sexual stage-specific protein precursor(PFD0310w)	Plasmodium falciparum 3D7	Complete proteome	Membrane	Reference proteome	Signal	Transmembrane	Transmembrane helix
Q8I5P4	PF3D7_1216300	signal recognition particle SRP19, putative(PFL0785c)	Plasmodium falciparum 3D7	Complete proteome	Reference proteome
Q8IKX4	PF3D7_1450100	signal recognition particle SRP54, putative(PF14_0477)	Plasmodium falciparum 3D7	Complete proteome	Reference proteome
Q8I415	PF3D7_0508800	single-strand binding protein, putative(PFE0435c)	Plasmodium falciparum 3D7	3D-structure	Complete proteome	DNA-binding	Reference proteome
Q8I487	PF3D7_0501300	skeleton-binding protein 1(PfSBP1)	Plasmodium falciparum 3D7	Complete proteome	Membrane	Reference proteome	Transmembrane	Transmembrane helix
Q8IL38	PF3D7_1443300	small nuclear ribonucleoprotein, putative(PF14_0411)	Plasmodium falciparum 3D7	Complete proteome	Reference proteome	Ribonucleoprotein	Viral nucleoprotein	Virion
Q8I444	PF3D7_0505800	small ubiquitin-related modifier, putative(PfSUMO)	Plasmodium falciparum 3D7	Complete proteome	Reference proteome
Q8II73	PF3D7_1129000	spermidine synthase(PF11_0301)	Plasmodium falciparum 3D7	3D-structure	Complete proteome	Reference proteome	Transferase
C0H5I5	PF3D7_1355800	splicing factor 3b subunit, putative(PF13_0296)	Plasmodium falciparum 3D7	Complete proteome	Reference proteome
Q8I3T5	PF3D7_0517300	splicing factor, putative(PFE0865c)	Plasmodium falciparum 3D7	Complete proteome	Reference proteome
O96118	PF3D7_0201300	stevor, putative(PFB0065w)	Plasmodium falciparum 3D7	Complete proteome	Membrane	Reference proteome	Signal	Transmembrane	Transmembrane helix
Q8IL56	PF3D7_1441400	structure specific recognition protein(PF14_0393)	Plasmodium falciparum 3D7	Complete proteome	Reference proteome
Q8I374	PF3D7_0907700	subunit of proteaseome activator complex, putative(PFI0370c)	Plasmodium falciparum 3D7	Complete proteome	Hydrolase	Protease	Reference proteome
Q8I5C4	PF3D7_1229500	t-complex protein 1, gamma subunit, putative(PFL1425w)	Plasmodium falciparum 3D7	ATP-binding	Chaperone	Complete proteome	Cytoplasm	Nucleotide-binding	Reference proteome
Q8IL48	PF3D7_1442300	tRNA binding protein, putative(PF14_0401)	Plasmodium falciparum 3D7	Complete proteome	Ligase	Reference proteome
Q8IL80	PF3D7_1438900	thioredoxin peroxidase 1(TPx1)	Plasmodium falciparum 3D7	Complete proteome	Oxidoreductase	Peroxidase	Reference proteome
Q8IDH5	PF3D7_1352500	thioredoxin-related protein, putative(PF13_0272)	Plasmodium falciparum 3D7	Complete proteome	Isomerase	Membrane	Reference proteome	Signal	Transmembrane	Transmembrane helix
Q8IIA4	PF3D7_1126000	threonine -- tRNA ligase, putative(PF11_0270)	Plasmodium falciparum 3D7	Coiled coil	Complete proteome	Ligase	Reference proteome	Signal
Q8IJW6	PF3D7_1007700	transcription factor with AP2 domain(s), putative(ApiAP2)	Plasmodium falciparum 3D7	Complete proteome	Reference proteome
Q8IIS4	PF3D7_1107800	transcription factor with AP2 domain(s), putative(PF11_0091)	Plasmodium falciparum 3D7	Coiled coil	Complete proteome	Reference proteome
Q8I3T4	PF3D7_0517400	transcriptional regulator, putative(PFE0870w)	Plasmodium falciparum 3D7	Coiled coil	Complete proteome	Reference proteome
Q8IE00	EIF6	translation initiation factor 6, putative(PF13_0178)	Plasmodium falciparum 3D7	Complete proteome	Cytoplasm	Initiation factor	Nucleus	Protein biosynthesis	Reference proteome	Ribosome biogenesis
O97266	PF3D7_0315100	translation initiation factor E4, putative(PFC0635c)	Plasmodium falciparum 3D7	Complete proteome	Initiation factor	Protein biosynthesis	Reference proteome	RNA-binding
C6KSR8	PF3D7_0607000	translation initiation factor IF-2, putative(PFF0345w)	Plasmodium falciparum 3D7	Coiled coil	Complete proteome	Initiation factor	Protein biosynthesis	Reference proteome
Q8I4Z4	PF3D7_1243600	translation initiation factor SUI1, putative(PFL2095w)	Plasmodium falciparum 3D7	Complete proteome	Initiation factor	Protein biosynthesis	Reference proteome
Q8IHT2	PF3D7_1143400	translation initiation factor eIF-1A, putative(PF11_0447)	Plasmodium falciparum 3D7	Complete proteome	Initiation factor	Protein biosynthesis	Reference proteome
A0A143ZWL7	PF3D7_1008700	tubulin beta chain, putative(PF10_0084)	Plasmodium falciparum 3D7	Coiled coil	Complete proteome	Cytoplasm	Cytoskeleton	GTP-binding	Microtubule	Nucleotide-binding	Reference proteome
Q8II01	PF3D7_1136300	tudor staphylococcal nuclease(TSN)	Plasmodium falciparum 3D7	Coiled coil	Complete proteome	Hydrolase	Reference proteome
Q8IAR7	PF3D7_0807900	tyrosyl-tRNA synthetase, putative(MAL8P1.125)	Plasmodium falciparum 3D7	3D-structure	Aminoacyl-tRNA synthetase	ATP-binding	Coiled coil	Complete proteome	Ligase	Nucleotide-binding	Protein biosynthesis	Reference proteome
Q8I280	PF3D7_0106100	v-type ATPase, subunit C, putative(PFA_0300c)	Plasmodium falciparum 3D7	Complete proteome	Reference proteome
Q8I2H3	PF3D7_0934500	vacuolar ATP synthase subunit E, putative(PFI1670c)	Plasmodium falciparum 3D7	Complete proteome	Hydrolase	Reference proteome
Q8IE84	PF3D7_1323200	vacuolar ATP synthase subunit G, putative(PF13_0130)	Plasmodium falciparum 3D7	Complete proteome	Reference proteome
Q6ZMA8	PF3D7_0406100	vacuolar ATP synthase subunit b(PFD0305c)	Plasmodium falciparum 3D7	Complete proteome	Hydrolase	Reference proteome

## Sheet: UP_KEYWORDS_CE
UniProt ID	ID	Protein description	Species	UP_KEYWORDS	UP_KEYWORDS	UP_KEYWORDS	UP_KEYWORDS	UP_KEYWORDS	UP_KEYWORDS	UP_KEYWORDS	UP_KEYWORDS	UP_KEYWORDS	UP_KEYWORDS	UP_KEYWORDS	UP_KEYWORDS	UP_KEYWORDS
Q8IAM2	PF3D7_0802200	1-cys peroxiredoxin(1-cyspxn)	Plasmodium falciparum 3D7	Complete proteome	Oxidoreductase	Peroxidase	Reference proteome
Q8I5Q3	PF3D7_1215300	10 kd chaperonin(Cpn10)	Plasmodium falciparum 3D7	Chaperone	Complete proteome	Reference proteome
C0H4V6	PF3D7_0818200	14-3-3 protein, putative(MAL8P1.69)	Plasmodium falciparum 3D7	Complete proteome	Reference proteome
Q8I6S5	PF3D7_0820700	2-oxoglutarate dehydrogenase E1 component(PF08_0045)	Plasmodium falciparum 3D7	Complete proteome	Oxidoreductase	Reference proteome
Q8II60	PF3D7_1130400	26S protease subunit regulatory subunit 6a, putative(PF11_0314)	Plasmodium falciparum 3D7	ATP-binding	Coiled coil	Complete proteome	Hydrolase	Nucleotide-binding	Protease	Reference proteome
Q8I1V1	PF3D7_0413600	26S proteasome AAA-ATPase subunit RPT3, putative(PFD0665c)	Plasmodium falciparum 3D7	ATP-binding	Coiled coil	Complete proteome	Hydrolase	Nucleotide-binding	Protease	Reference proteome
Q8IJW0	PF3D7_1008400	26S proteasome regulatory subunit 4, putative(PF10_0081)	Plasmodium falciparum 3D7	ATP-binding	Complete proteome	Hydrolase	Nucleotide-binding	Protease	Proteasome	Reference proteome
Q8IEK3	PF3D7_1311500	26S proteasome regulatory subunit 7, putative(PF13_0063)	Plasmodium falciparum 3D7	ATP-binding	Complete proteome	Hydrolase	Nucleotide-binding	Protease	Reference proteome
Q8IEQ1	PF3D7_1306400	26S proteasome regulatory subunit, putative(PF13_0033)	Plasmodium falciparum 3D7	ATP-binding	Coiled coil	Complete proteome	Hydrolase	Nucleotide-binding	Protease	Reference proteome
Q8I323	PF3D7_0912900	26S proteasome regulatory subunit, putative(PFI0630w)	Plasmodium falciparum 3D7	Coiled coil	Complete proteome	Proteasome	Reference proteome
Q8IKH3	PF3D7_1466300	26S proteasome subunit, putative(PF14_0632)	Plasmodium falciparum 3D7	Complete proteome	Hydrolase	Proteasome	Reference proteome
Q8IJM0	PF3D7_1017900	26s proteasome subunit p55, putative(PF10_0174)	Plasmodium falciparum 3D7	Complete proteome	Hydrolase	Proteasome	Reference proteome
O77381	PF3D7_0317600	40S ribosomal protein S11, putative(PFC0775w)	Plasmodium falciparum 3D7	3D-structure	Complete proteome	Reference proteome	Ribonucleoprotein	Ribosomal protein
Q8IDB0	PF3D7_1358800	40S ribosomal protein S13, putative(PF13_0316)	Plasmodium falciparum 3D7	3D-structure	Complete proteome	Reference proteome	Ribonucleoprotein	Ribosomal protein
Q8I3U6	PF3D7_0516200	40S ribosomal protein S14, putative(PFE0810c)	Plasmodium falciparum 3D7	3D-structure	Complete proteome	Reference proteome	Ribonucleoprotein	Ribosomal protein
Q8IFP2	PF3D7_0422400	40S ribosomal protein S19, putative(PFD1055w)	Plasmodium falciparum 3D7	3D-structure	Complete proteome	Reference proteome	Ribonucleoprotein	Ribosomal protein
Q8IL02	PF3D7_1447000	40S ribosomal protein S2, putative(PF14_0448)	Plasmodium falciparum 3D7	3D-structure	Complete proteome	Reference proteome	Ribonucleoprotein	Ribosomal protein
A0A143ZZG2	PF3D7_1026800	40S ribosomal protein S2B, putative(PF10_0264)	Plasmodium falciparum 3D7	3D-structure	Complete proteome	Reference proteome	Reference proteome	Ribonucleoprotein	Ribosomal protein
Q8IIU8	PF3D7_1105400	40S ribosomal protein S4, putative(PF11_0065)	Plasmodium falciparum 3D7	3D-structure	Complete proteome	Reference proteome	Ribonucleoprotein	Ribosomal protein	RNA-binding	rRNA-binding
Q8IDR9	PF3D7_1342000	40S ribosomal protein S6, putative(PF13_0228)	Plasmodium falciparum 3D7	3D-structure	Coiled coil	Complete proteome	Reference proteome	Ribonucleoprotein	Ribosomal protein
Q8IET7	PF3D7_1302800	40S ribosomal protein S7, putative(PF13_0014)	Plasmodium falciparum 3D7	3D-structure	Complete proteome	Reference proteome	Ribonucleoprotein	Ribosomal protein
Q8IM10	PF3D7_1408600	40S ribosomal protein S8e, putative(PF14_0083)	Plasmodium falciparum 3D7	3D-structure	Coiled coil	Complete proteome	Reference proteome	Ribonucleoprotein	Ribosomal protein
Q8I2Z8	PF3D7_0915400	6-phosphofructokinase, putative(PFI0755c)	Plasmodium falciparum 3D7	ATP-binding	Complete proteome	Cytoplasm	Glycolysis	Kinase	Magnesium	Metal-binding	Nucleotide-binding	Reference proteome	Transferase
Q8IL58	PF3D7_1441200	60S ribosomal protein L1, putative(PF14_0391)	Plasmodium falciparum 3D7	Complete proteome	Reference proteome	Ribonucleoprotein	Ribosomal protein
Q8I3T8	PF3D7_0517000	60S ribosomal protein L12, putative(PFE0850c)	Plasmodium falciparum 3D7	Complete proteome	Reference proteome	Ribonucleoprotein	Ribosomal protein
Q8IJZ7	PF3D7_1004000	60S ribosomal protein L13, putative(PF10_0043)	Plasmodium falciparum 3D7	3D-structure	Complete proteome	Reference proteome	Ribonucleoprotein	Ribosomal protein
Q8IAX6	PF3D7_0814000	60S ribosomal protein L13-2, putative(PF08_0075)	Plasmodium falciparum 3D7	3D-structure	Complete proteome	Reference proteome	Ribonucleoprotein	Ribosomal protein
Q8IDS6	PF3D7_1341200	60S ribosomal protein L18, putative(PF13_0224)	Plasmodium falciparum 3D7	3D-structure	Complete proteome	Reference proteome	Ribonucleoprotein	Ribosomal protein
C6KSY6	PF3D7_0614500	60S ribosomal protein L19, putative(PFF0700c)	Plasmodium falciparum 3D7	3D-structure	Complete proteome	Reference proteome	Ribonucleoprotein	Ribosomal protein
Q8ILK3	PF3D7_1426000	60S ribosomal protein L21e, putative(PF14_0240)	Plasmodium falciparum 3D7	3D-structure	Complete proteome	Reference proteome	Ribonucleoprotein	Ribosomal protein
Q8IKM5	PF3D7_1460700	60S ribosomal protein L27, putative(PF14_0579)	Plasmodium falciparum 3D7	3D-structure	Complete proteome	Reference proteome	Ribonucleoprotein	Ribosomal protein
Q8IHU0	PF3D7_1142500	60S ribosomal protein L28, putative(PF11_0437)	Plasmodium falciparum 3D7	3D-structure	Complete proteome	Reference proteome	Ribonucleoprotein	Ribosomal protein
Q8IJC6	PF3D7_1027800	60S ribosomal protein L3, putative(PF10_0272)	Plasmodium falciparum 3D7	3D-structure	Complete proteome	Reference proteome	Ribonucleoprotein	Ribosomal protein
Q8IJK8	PF3D7_1019400	60S ribosomal protein L30e, putative(PF10_0187)	Plasmodium falciparum 3D7	3D-structure	Complete proteome	Reference proteome	Ribonucleoprotein	Ribosomal protein
Q8IIB4	PF3D7_1124900	60S ribosomal protein L35, putative(PF11_0260)	Plasmodium falciparum 3D7	3D-structure	Coiled coil	Complete proteome	Reference proteome	Ribonucleoprotein	Ribosomal protein
Q8I431	PF3D7_0507100	60S ribosomal protein L4, putative(PFE0350c)	Plasmodium falciparum 3D7	3D-structure	Complete proteome	Reference proteome	Ribonucleoprotein	Ribosomal protein
Q8ID50	PF3D7_1365900	60S ribosomal protein L40/UBI, putative(PF13_0346)	Plasmodium falciparum 3D7	3D-structure	Complete proteome	Reference proteome	Ribonucleoprotein	Ribosomal protein
Q8ILL3	PF3D7_1424100	60S ribosomal protein L5, putative(PF14_0230)	Plasmodium falciparum 3D7	3D-structure	Complete proteome	Reference proteome	Ribonucleoprotein	Ribosomal protein
O97250	PF3D7_0307200	60S ribosomal protein L7, putative(PFC0300c)	Plasmodium falciparum 3D7	3D-structure	Coiled coil	Complete proteome	Reference proteome	Ribonucleoprotein	Ribosomal protein
Q8ILL2	PF3D7_1424400	60S ribosomal protein L7-3, putative(PF14_0231)	Plasmodium falciparum 3D7	3D-structure	Coiled coil	Complete proteome	Reference proteome	Ribonucleoprotein	Ribosomal protein
Q8I3T9	PF3D7_0516900	60S ribosomal protein L8, putative(PFE0845c)	Plasmodium falciparum 3D7	3D-structure	Complete proteome	Reference proteome	Ribonucleoprotein	Ribosomal protein
Q8II61	PF3D7_1130200	60S ribosomal protein P0(PF11_0313)	Plasmodium falciparum 3D7	Complete proteome	Reference proteome	Ribonucleoprotein	Ribosomal protein
Q8I4Y5	PF3D7_1244600	ADP-ribosylation factor GTPase-activating protein(PFL2140c)	Plasmodium falciparum 3D7	3D-structure	Complete proteome	Metal-binding	Reference proteome	Zinc
Q8IKJ0	PF3D7_1464700	ATP synthase (C/AC39) subunit, putative(PF14_0615)	Plasmodium falciparum 3D7	Complete proteome	Hydrolase	Reference proteome
Q8I0V2	PF3D7_1235700	ATP synthase beta chain, mitochondrial precursor, putative(PFL1725w)	Plasmodium falciparum 3D7	ATP synthesis	ATP-binding	CF(1)	Complete proteome	Hydrolase	Nucleotide-binding	Reference proteome
Q8I377	PF3D7_0907400	ATP-dependent heat shock protein, putative(PFI0355c)	Plasmodium falciparum 3D7	Complete proteome	Hydrolase	Protease	Reference proteome
Q8IC01	PF3D7_0708800	Cg4 protein(PF07_0033)	Plasmodium falciparum 3D7	ATP-binding	Coiled coil	Complete proteome	Nucleotide-binding	Reference proteome	Stress response
Q8I3A0	PF3D7_0904900	Cu2+-transporting ATPase, Cu2+ transporter(PFI0240c)	Plasmodium falciparum 3D7	Coiled coil	Complete proteome	Hydrolase	Membrane	Reference proteome	Transmembrane	Transmembrane helix
O77310	PF3D7_0302500	Cytoadherence linked asexual protein 3.1(RhopH1(3.1))	Plasmodium falciparum 3D7	Coiled coil	Complete proteome	Reference proteome	Signal
Q9TY94	PF3D7_0209800	DEAD box helicase, UAP56(UAP56)	Plasmodium falciparum 3D7	ATP-binding	Complete proteome	Helicase	Hydrolase	Nucleotide-binding	Reference proteome
Q8ILR7	PF3D7_1417800	DNA replication licensing factor MCM2(PF14_0177)	Plasmodium falciparum 3D7	ATP-binding	Complete proteome	DNA-binding	Helicase	Hydrolase	Nucleotide-binding	Reference proteome
Q8IEE5	PF3D7_1317100	DNA replication licensing factor MCM4-related(PF13_0095)	Plasmodium falciparum 3D7	ATP-binding	Complete proteome	DNA-binding	Nucleotide-binding	Reference proteome
O96236	PF3D7_0215700	DNA-directed RNA polymerase II second largest subunit, putative(PFB0715w)	Plasmodium falciparum 3D7	Complete proteome	DNA-directed RNA polymerase	Nucleotidyltransferase	Reference proteome	Transcription	Transferase
Q8I2S6	PF3D7_0923000	DNA-directed RNA polymerase II, putative(PFI1130c)	Plasmodium falciparum 3D7	Complete proteome	DNA-directed RNA polymerase	Nucleotidyltransferase	Reference proteome	Transcription	Transferase
Q8IAX8	PF3D7_0814200	DNA/RNA-binding protein Alba, putative(PF08_0074)	Plasmodium falciparum 3D7	Complete proteome	Reference proteome
Q8IJX8	PF3D7_1006200	DNA/RNA-binding protein, putative(PF10_0063)	Plasmodium falciparum 3D7	Complete proteome	Reference proteome
Q8ILV6	PF3D7_1413900	DNAJ protein, putative(PF14_0137)	Plasmodium falciparum 3D7	Complete proteome	Membrane	Reference proteome	Transmembrane	Transmembrane helix
Q8I3N0	PF3D7_0523400	DNAJ protein, putative(PFE1170w)	Plasmodium falciparum 3D7	Complete proteome	Membrane	Reference proteome	Transmembrane	Transmembrane helix
Q8I0U6	PF3D7_0102200	DNAJ protein, putative(RESA)	Plasmodium falciparum 3D7	Coiled coil	Complete proteome	Reference proteome
Q8I2W2	PF3D7_0919100	DNAJ-like molecular chaperone protein, putative(PFI0935w)	Plasmodium falciparum 3D7	Complete proteome	Membrane	Reference proteome	Transmembrane	Transmembrane helix
Q8IEC8	PF3D7_1318800	DnaJ/SEC63 protein, putative(PF13_0102)	Plasmodium falciparum 3D7	Complete proteome	Membrane	Reference proteome	Transmembrane	Transmembrane helix
Q7KQK6	PF3D7_1117700	GTP-binding nuclear protein ran/tc4(Ran)	Plasmodium falciparum 3D7	Complete proteome	GTP-binding	Nucleotide-binding	Nucleus	Protein transport	Reference proteome	Transport
Q8IM15	PF3D7_1408100	HAP protein(PF14_0078)	Plasmodium falciparum 3D7	3D-structure	Complete proteome	Hydrolase	Membrane	Metal-binding	Reference proteome	Transmembrane	Transmembrane helix	Zinc
Q8IL88	PF3D7_1437900	HSP40, subfamily A, putative(PF14_0359)	Plasmodium falciparum 3D7	Complete proteome	Reference proteome
Q8IL32	PF3D7_1443900	HSP90(PF14_0417)	Plasmodium falciparum 3D7	3D-structure	Coiled coil	Complete proteome	Reference proteome	Stress response
Q8I2X4	PF3D7_0917900	Heat shock protein 70 (HSP70) homologue(PFI0875w)	Plasmodium falciparum 3D7	ATP-binding	Coiled coil	Complete proteome	Nucleotide-binding	Reference proteome	Signal	Stress response
C0H571	PF3D7_0929400	High molecular weight rhoptry protein-2(RhopH2)	Plasmodium falciparum 3D7	Complete proteome	Reference proteome	Signal
A0A144A2J9	PF3D7_1434300	Hsp70/Hsp90 organizing protein, putative(PF14_0324)	Plasmodium falciparum 3D7	Coiled coil	Complete proteome	Reference proteome	Repeat	TPR repeat
Q76NM3	PF3D7_1324900	L-lactate dehydrogenase(PfLDH)	Plasmodium falciparum 3D7	3D-structure	Complete proteome	Oxidoreductase	Reference proteome
Q8IL11	PF3D7_1446200	M17 leucyl aminopeptidase(LAP)	Plasmodium falciparum 3D7	3D-structure	Aminopeptidase	Complete proteome	Hydrolase	Magnesium	Metal-binding	Protease	Reference proteome	Zinc
Q8IDY0	PF3D7_1334800	MSP7-like protein(MAL13P1.174)	Plasmodium falciparum 3D7	Complete proteome	Reference proteome	Signal
Q8I492	PF3D7_0500800	Mature parasite-infected erythrocyte surface antigen (MESA) or PfEMP2(MESA)	Plasmodium falciparum 3D7	Coiled coil	Complete proteome	Reference proteome
A0A144A026	PF3D7_1228600	Merozoite Surface Protein 9, MSP-9(MSP-9)	Plasmodium falciparum 3D7	3D-structure	Coiled coil	Complete proteome	Malaria	Merozoite	Reference proteome	Repeat	Signal
Q8ILT0	PF3D7_1416500	NADP-specific glutamate dehydrogenase(PF14_0164)	Plasmodium falciparum 3D7	Complete proteome	Oxidoreductase	Reference proteome
Q8I4T3	PF3D7_1250100	PFG377 protein(PFL2405c)	Plasmodium falciparum 3D7	Coiled coil	Complete proteome	Reference proteome	Signal
O77325	PF3D7_0308600	PRP19-like protein, putative(PFC0365w)	Plasmodium falciparum 3D7	Coiled coil	Complete proteome	Reference proteome
C0H516	PF3D7_0903200	PfRab7, GTPase(Rab7)	Plasmodium falciparum 3D7	Complete proteome	Hydrolase	Reference proteome
O97307	PF3D7_0324100	Pfmc-2TM Maurer's cleft two transmembrane protein(PfMC-2TM)	Plasmodium falciparum 3D7	Complete proteome	Membrane	Reference proteome	Transmembrane	Transmembrane helix
Q8I206	PF3D7_0402000	Plasmodium exported protein (PHISTa), unknown function(PFD0090c)	Plasmodium falciparum 3D7	Complete proteome	Membrane	Reference proteome	Transmembrane	Transmembrane helix
Q8I635	PF3D7_1201000	Plasmodium exported protein (PHISTb)(PFL0050c)	Plasmodium falciparum 3D7	Coiled coil	Complete proteome	Reference proteome	Signal
Q8IBE9	PF3D7_0731300	Plasmodium exported protein (PHISTb), unknown function(MAL7P1.174)	Plasmodium falciparum 3D7	Complete proteome	Membrane	Reference proteome	Transmembrane	Transmembrane helix
Q8I207	PF3D7_0401800	Plasmodium exported protein (PHISTb), unknown function(PFD0080c)	Plasmodium falciparum 3D7	Complete proteome	Membrane	Reference proteome	Transmembrane	Transmembrane helix
Q8I3F1	PF3D7_0532300	Plasmodium exported protein (PHISTb), unknown function(PFE1600w)	Plasmodium falciparum 3D7	Complete proteome	Reference proteome
Q8I3F0	PF3D7_0532400	Plasmodium exported protein (PHISTb), unknown function(PFE1605w)	Plasmodium falciparum 3D7	Complete proteome	Membrane	Reference proteome	Transmembrane	Transmembrane helix
Q8IAK9	PF3D7_0801000	Plasmodium exported protein (PHISTc), unknown function(PF08_0137)	Plasmodium falciparum 3D7	Complete proteome	Membrane	Reference proteome	Transmembrane	Transmembrane helix
Q8IEJ0	PF3D7_1301700	Plasmodium exported protein (hyp8), unknown function(MAL13P1.61)	Plasmodium falciparum 3D7	Coiled coil	Complete proteome	Membrane	Reference proteome	Transmembrane	Transmembrane helix
C0H4Z7	PF3D7_0831400	Plasmodium exported protein, unknown function(MAL8P1.206)	Plasmodium falciparum 3D7	Complete proteome	Reference proteome	Signal
Q8IC42	PF3D7_0702500	Plasmodium exported protein, unknown function(PF07_0008)	Plasmodium falciparum 3D7	Complete proteome	Membrane	Reference proteome	Transmembrane	Transmembrane helix
Q8IEI6	PF3D7_1302000	Plasmodium exported protein, unknown function(PF13_0076)	Plasmodium falciparum 3D7	Coiled coil	Complete proteome	Membrane	Reference proteome	Transmembrane	Transmembrane helix
Q8IDG9	PF3D7_1353100	Plasmodium exported protein, unknown function(PF13_0275)	Plasmodium falciparum 3D7	Complete proteome	Membrane	Reference proteome	Transmembrane	Transmembrane helix
O97336	PF3D7_0301700	Plasmodium exported protein, unknown function(PFC0085c)	Plasmodium falciparum 3D7	Complete proteome	Membrane	Reference proteome	Transmembrane	Transmembrane helix
Q8IJS7	PF3D7_1011800	QF122 antigen(PF10_0115)	Plasmodium falciparum 3D7	Coiled coil	Complete proteome	Reference proteome
Q8IB66	PF3D7_0823200	RNA binding protein, putative(MAL8P1.40)	Plasmodium falciparum 3D7	Complete proteome	Reference proteome
Q8IJX3	PF3D7_1006800	RNA binding protein, putative(PF10_0068)	Plasmodium falciparum 3D7	Complete proteome	DNA-binding	Reference proteome
Q8IDB7	PF3D7_1359400	RNA binding protein, putative(PF13_0315)	Plasmodium falciparum 3D7	Complete proteome	Reference proteome	Repeat	RNA-binding
Q8ILZ7	PF3D7_1409800	RNA binding protein, putative(PF14_0096)	Plasmodium falciparum 3D7	Complete proteome	Reference proteome	Repeat	RNA-binding
Q8I2Y5	PF3D7_0916700	RNA binding protein, putative(PFI0820c)	Plasmodium falciparum 3D7	Complete proteome	Reference proteome
Q8I2R8	PF3D7_0923900	RNA binding protein, putative(PFI1175c)	Plasmodium falciparum 3D7	Complete proteome	Reference proteome
C0H570	PF3D7_0929200	RNA binding protein, putative(PFI1435w)	Plasmodium falciparum 3D7	Complete proteome	Reference proteome
Q8ILU3	PF3D7_1415300	RNA-binding protein Nova-1, putative(PF14_0151)	Plasmodium falciparum 3D7	Complete proteome	Reference proteome
Q76NM4	PF3D7_1320600	Rab11a, GTPase(Rab11a)	Plasmodium falciparum 3D7	3D-structure	Complete proteome	Hydrolase	Reference proteome
Q7K6A8	PF3D7_0512600	Rab1b, GTPase(Rab1b)	Plasmodium falciparum 3D7	Complete proteome	Hydrolase	Reference proteome
Q8I274	PF3D7_0106800	Rab5c, GTPase(Rab5c)	Plasmodium falciparum 3D7	Complete proteome	Hydrolase	Reference proteome
Q8I395	PF3D7_0905400	RhopH3(PFI0265c)	Plasmodium falciparum 3D7	Complete proteome	Reference proteome	Signal
Q7K6A4	PF3D7_0922200	S-adenosylmethionine synthetase(PfSAMS)	Plasmodium falciparum 3D7	ATP-binding	Complete proteome	Magnesium	Metal-binding	Nucleotide-binding	One-carbon metabolism	Potassium	Reference proteome	Transferase
A0A143ZZC7	PF3D7_1035200	S-antigen(PF10_0343)	Plasmodium falciparum 3D7	Complete proteome	Malaria	Reference proteome	Repeat	Signal
Q8I0X0	PF3D7_0509000	SNAP protein (soluble N-ethylmaleimide-sensitive factor Attachment Protein), putative(PFE0445c)	Plasmodium falciparum 3D7	Complete proteome	Reference proteome
Q8IDN6	PF3D7_1346100	Sec61 alpha subunit, PfSec61(Sec61)	Plasmodium falciparum 3D7	Complete proteome	Membrane	Protein transport	Reference proteome	Translocation	Transmembrane	Transmembrane helix	Transport
C0H4W6	PF3D7_0821800	Sec61 beta subunit, putative(MAL8P1.51)	Plasmodium falciparum 3D7	Complete proteome	Membrane	Reference proteome	Transmembrane	Transmembrane helix
Q8IL86	PF3D7_1438100	Sec62, putative(PF14_0361)	Plasmodium falciparum 3D7	Complete proteome	Membrane	Reference proteome	Transmembrane	Transmembrane helix
Q8IJN3	PF3D7_1016400	Serine/Threonine protein kinase, FIKK family(FIKK-10.1)	Plasmodium falciparum 3D7	Complete proteome	Kinase	Membrane	Reference proteome	Serine/threonine-protein kinase	Transferase	Transmembrane	Transmembrane helix
O97282	PF3D7_0320300	T-complex protein 1 epsilon subunit, putative(PFC0900w)	Plasmodium falciparum 3D7	ATP-binding	Chaperone	Complete proteome	Cytoplasm	Nucleotide-binding	Reference proteome
O96220	PF3D7_0214000	T-complex protein 1, putative(PFB0635w)	Plasmodium falciparum 3D7	ATP-binding	Chaperone	Complete proteome	Cytoplasm	Nucleotide-binding	Reference proteome
O97247	PF3D7_0306800	T-complex protein beta subunit, putative(PFC0285c)	Plasmodium falciparum 3D7	ATP-binding	Chaperone	Complete proteome	Cytoplasm	Nucleotide-binding	Reference proteome
Q8II43	PF3D7_1132200	TCP-1/cpn60 chaperonin family(PF11_0331)	Plasmodium falciparum 3D7	ATP-binding	Chaperone	Complete proteome	Cytoplasm	Nucleotide-binding	Reference proteome
C0H5I7	PF3D7_1357800	TCP-1/cpn60 chaperonin family, putative(MAL13P1.283)	Plasmodium falciparum 3D7	ATP-binding	Chaperone	Complete proteome	Cytoplasm	Nucleotide-binding	Reference proteome
Q8IKR1	PF3D7_1456800	V-type H(+)-translocating pyrophosphatase, putative(PF14_0541)	Plasmodium falciparum 3D7	Complete proteome	Hydrolase	Membrane	Reference proteome	Transmembrane	Transmembrane helix
A0A144A1R5	PF3D7_1246200	actin I(ACT1)	Plasmodium falciparum 3D7	ATP-binding	Complete proteome	Cytoplasm	Cytoskeleton	Nucleotide-binding	Reference proteome
A0A144A3N9	PF3D7_1412500	actin II(PF14_0124)	Plasmodium falciparum 3D7	ATP-binding	Complete proteome	Cytoplasm	Cytoskeleton	Nucleotide-binding	Reference proteome
Q8I3L4	PF3D7_0525100	acyl-CoA synthetase, PfACS10(PfACS10)	Plasmodium falciparum 3D7	Complete proteome	Ligase	Reference proteome
Q8I535	PF3D7_1238800	acyl-CoA synthetase, PfACS11(ACS11)	Plasmodium falciparum 3D7	Complete proteome	Ligase	Reference proteome
Q8I6Z1	PF3D7_0731600	acyl-coA synthetase, PfACS5(PfACS5)	Plasmodium falciparum 3D7	Coiled coil	Complete proteome	Ligase	Reference proteome	Signal
Q8IJA9	PF3D7_1029600	adenosine deaminase, putative(PF10_0289)	Plasmodium falciparum 3D7	Complete proteome	Hydrolase	Reference proteome
Q8IE96	PF3D7_1322000	adenosine-diphosphatase(MAL13P1.121)	Plasmodium falciparum 3D7	Complete proteome	Hydrolase	Membrane	Reference proteome	Transmembrane	Transmembrane helix
Q8IJV6	PF3D7_1008900	adenylate kinase(PF10_0086)	Plasmodium falciparum 3D7	Complete proteome	Kinase	Reference proteome	Transferase
Q6ZLZ9	PF3D7_0903700	alpha tubulin(PFI0180w)	Plasmodium falciparum 3D7	Coiled coil	Complete proteome	Cytoplasm	Cytoskeleton	GTP-binding	Microtubule	Nucleotide-binding	Reference proteome
O77330	PF3D7_0309500	asparagine synthetase, putative(PFC0395w)	Plasmodium falciparum 3D7	Complete proteome	Ligase	Reference proteome
Q8IDP8	PF3D7_1344800	aspartate carbamoyltransferase(atcasE)	Plasmodium falciparum 3D7	3D-structure	Complete proteome	Membrane	Reference proteome	Transferase	Transmembrane	Transmembrane helix
Q76NN8	PF3D7_0106300	calcium-transporting ATPase, putative(PFA_0310c)	Plasmodium falciparum 3D7	ATP-binding	Complete proteome	Hydrolase	Membrane	Nucleotide-binding	Reference proteome	Transmembrane	Transmembrane helix
Q8IIR9	PF3D7_1108400	casein kinase II, alpha subunit(CK2alpha)	Plasmodium falciparum 3D7	ATP-binding	Complete proteome	Kinase	Nucleotide-binding	Reference proteome	Serine/threonine-protein kinase	Transferase
C6KT34	PF3D7_0619400	cell division cycle protein 48 homologue, putative(PFF0940c)	Plasmodium falciparum 3D7	Cell cycle	Cell division	Coiled coil	Complete proteome	Reference proteome
Q8I0V3	PF3D7_1232100	chaperonin, cpn60(PFL1545c)	Plasmodium falciparum 3D7	Coiled coil	Complete proteome	Reference proteome	Signal
Q8I562	PF3D7_1236100	clustered-asparagine-rich protein(PFL1745c)	Plasmodium falciparum 3D7	Complete proteome	Reference proteome
Q8IIB6	PF3D7_1124700	co-chaperone GrpE, putative(PF11_0258)	Plasmodium falciparum 3D7	Chaperone	Coiled coil	Complete proteome	Mitochondrion	Reference proteome
Q8ILG6	PF3D7_1429800	coatamer protein, beta subunit, putative(PF14_0277)	Plasmodium falciparum 3D7	Coiled coil	Complete proteome	Membrane	Protein transport	Reference proteome	Transport
Q8IDZ8	PF3D7_1333000	cochaperonin(PfCpn20)	Plasmodium falciparum 3D7	Chaperone	Complete proteome	Reference proteome	Signal
Q8I546	PF3D7_1237700	conserved Plasmodium membrane protein(PFL1825w)	Plasmodium falciparum 3D7	Complete proteome	Membrane	Reference proteome	Transmembrane	Transmembrane helix
Q8IM01	PF3D7_1409400	conserved Plasmodium membrane protein, unknown function(PF14_0092)	Plasmodium falciparum 3D7	Complete proteome	Membrane	Reference proteome	Transmembrane	Transmembrane helix
Q8IKN3	PF3D7_1459800	conserved Plasmodium membrane protein, unknown function(PF14_0571)	Plasmodium falciparum 3D7	Complete proteome	Membrane	Reference proteome	Transmembrane	Transmembrane helix
Q8IFN1	PF3D7_0423500	conserved Plasmodium membrane protein, unknown function(PFD1110w)	Plasmodium falciparum 3D7	Complete proteome	Membrane	Reference proteome	Transmembrane	Transmembrane helix
Q8IK07	PF3D7_1002900	conserved Plasmodium protein(PF10_0033)	Plasmodium falciparum 3D7	Complete proteome	Membrane	Reference proteome	Transmembrane	Transmembrane helix
Q8IJR6	PF3D7_1012900	conserved Plasmodium protein(PF10_0126)	Plasmodium falciparum 3D7	Complete proteome	Reference proteome
Q8IIU5	PF3D7_1105800	conserved Plasmodium protein(PF11_0069)	Plasmodium falciparum 3D7	Complete proteome	Reference proteome
Q8IIC8	PF3D7_1123500	conserved Plasmodium protein(PF11_0246)	Plasmodium falciparum 3D7	Coiled coil	Complete proteome	Membrane	Reference proteome	Signal	Transmembrane	Transmembrane helix
Q8II72	PF3D7_1129100	conserved Plasmodium protein(PF11_0302)	Plasmodium falciparum 3D7	Coiled coil	Complete proteome	Reference proteome	Signal
O96191	PF3D7_0210900	conserved Plasmodium protein(PFB0490c)	Plasmodium falciparum 3D7	Complete proteome	Reference proteome
Q8IDM3	PF3D7_1347500	conserved Plasmodium protein, unknown function(MAL13P1.237)	Plasmodium falciparum 3D7	Complete proteome	Reference proteome
C0H5L7	PF3D7_1369500	conserved Plasmodium protein, unknown function(MAL13P1.352)	Plasmodium falciparum 3D7	Coiled coil	Complete proteome	Reference proteome
C0H4U4	PF3D7_0813300	conserved Plasmodium protein, unknown function(MAL8P1.95)	Plasmodium falciparum 3D7	Complete proteome	Reference proteome
Q8IC43	PF3D7_0702400	conserved Plasmodium protein, unknown function(PF07_0007)	Plasmodium falciparum 3D7	Complete proteome	Membrane	Reference proteome	Transmembrane	Transmembrane helix
Q8IBY8	PF3D7_0710200	conserved Plasmodium protein, unknown function(PF07_0042)	Plasmodium falciparum 3D7	Coiled coil	Complete proteome	Reference proteome
Q8IBP0	PF3D7_0721100	conserved Plasmodium protein, unknown function(PF07_0087)	Plasmodium falciparum 3D7	Complete proteome	Reference proteome	Signal
C0H4U5	PF3D7_0813400	conserved Plasmodium protein, unknown function(PF08_0081)	Plasmodium falciparum 3D7	Coiled coil	Complete proteome	Reference proteome
Q8IE81	PF3D7_1323600	conserved Plasmodium protein, unknown function(PF13_0134)	Plasmodium falciparum 3D7	Complete proteome	Membrane	Reference proteome	Transmembrane	Transmembrane helix
Q8ILA1	PF3D7_1436300	conserved Plasmodium protein, unknown function(PF14_0344)	Plasmodium falciparum 3D7	Coiled coil	Complete proteome	Reference proteome	Signal
Q8IL16	PF3D7_1445700	conserved Plasmodium protein, unknown function(PF14_0434)	Plasmodium falciparum 3D7	Complete proteome	Reference proteome
Q8I298	PF3D7_0104200	conserved Plasmodium protein, unknown function(PFA_0210c)	Plasmodium falciparum 3D7	Complete proteome	Reference proteome
O77361	PF3D7_0310400	conserved Plasmodium protein, unknown function(PFC0435w)	Plasmodium falciparum 3D7	Coiled coil	Complete proteome	Reference proteome	Signal
O97271	PF3D7_0315600	conserved Plasmodium protein, unknown function(PFC0680w)	Plasmodium falciparum 3D7	Complete proteome	Reference proteome
C6KT13	PF3D7_0617200	conserved Plasmodium protein, unknown function(PFF0835w)	Plasmodium falciparum 3D7	Coiled coil	Complete proteome	Reference proteome
C0H535	PF3D7_0912500	conserved Plasmodium protein, unknown function(PFI0610w)	Plasmodium falciparum 3D7	Complete proteome	Reference proteome
Q8I2Q0	PF3D7_0925900	conserved Plasmodium protein, unknown function(PFI1270w)	Plasmodium falciparum 3D7	Complete proteome	Reference proteome	Signal
Q8ILB6	PF3D7_1434800	conserved protein, unknown function(PF14_0329)	Plasmodium falciparum 3D7	Complete proteome	Reference proteome
O97227	PF3D7_0303700	dihydrolipoamide acyltransferase, putative(PFC0170c)	Plasmodium falciparum 3D7	Acyltransferase	Coiled coil	Complete proteome	Lipoyl	Reference proteome	Transferase
Q7KQM5	PF3D7_1401400	early transcribed membrane protein 14.1, etramp14.1(etramp14.1)	Plasmodium falciparum 3D7	Complete proteome	Membrane	Reference proteome	Signal	Transmembrane	Transmembrane helix
Q8I3F3	PF3D7_0532100	early transcribed membrane protein 5, ETRAMP5(ETRAMP5)	Plasmodium falciparum 3D7	Complete proteome	Membrane	Reference proteome	Signal	Transmembrane	Transmembrane helix
Q8IKW5	PF3D7_1451100	elongation factor 2(PF14_0486)	Plasmodium falciparum 3D7	Complete proteome	Elongation factor	Protein biosynthesis	Reference proteome
Q8I0P6	PF3D7_1357000	elongation factor-1 alpha(PF13_0304)	Plasmodium falciparum 3D7	Complete proteome	Elongation factor	GTP-binding	Nucleotide-binding	Protein biosynthesis	Reference proteome
Q8IIR7	PF3D7_1108600	endoplasmic reticulum-resident calcium binding protein(ERC)	Plasmodium falciparum 3D7	Complete proteome	Reference proteome	Signal
Q8I0V4	PF3D7_1222300	endoplasmin homolog precursor, putative(PFL1070c)	Plasmodium falciparum 3D7	3D-structure	Coiled coil	Complete proteome	Reference proteome	Signal
A0A143ZZ61	PF3D7_1015900	enolase(PF10_0155)	Plasmodium falciparum 3D7	Complete proteome	Cytoplasm	Glycolysis	Lyase	Magnesium	Metal-binding	Reference proteome
Q8IJ52	PF3D7_1035700	erythrocyte membrane protein, putative(PF10_0348)	Plasmodium falciparum 3D7	Coiled coil	Complete proteome	Merozoite	Reference proteome	Signal
Q8IC35	PF3D7_0703500	erythrocyte membrane-associated antigen(MAL7P1.12)	Plasmodium falciparum 3D7	Coiled coil	Complete proteome	Reference proteome
Q8I5S6	PF3D7_1212700	eukaryotic translation initiation factor 3 subunit 10, putative(PFL0625c)	Plasmodium falciparum 3D7	Coiled coil	Complete proteome	Cytoplasm	Initiation factor	Protein biosynthesis	Reference proteome	RNA-binding
Q8IJW4	PF3D7_1007900	eukaryotic translation initiation factor 3 subunit 7, putative(PF10_0077)	Plasmodium falciparum 3D7	Complete proteome	Cytoplasm	Initiation factor	Protein biosynthesis	Reference proteome
Q8I3T1	PF3D7_0517700	eukaryotictranslation initiation factor 3 subunit, putative(PFE0885w)	Plasmodium falciparum 3D7	Complete proteome	Cytoplasm	Initiation factor	Protein biosynthesis	Reference proteome	Repeat	RNA-binding	WD repeat
Q8IAZ3	PF3D7_0815600	eukaryotictranslation initiation factor, putative(MAL8P1.83)	Plasmodium falciparum 3D7	Complete proteome	Cytoplasm	Initiation factor	Protein biosynthesis	Reference proteome	RNA-binding
Q8IKC8	PF3D7_1471100	exported protein 2(EXP-2)	Plasmodium falciparum 3D7	Complete proteome	Reference proteome	Signal
Q76NL8	PF3D7_1360800	falcilysin(flN)	Plasmodium falciparum 3D7	3D-structure	Coiled coil	Complete proteome	Hydrolase	Magnesium	Metal-binding	Reference proteome	Zinc
Q8IIL0	PF3D7_1115400	falcipain-3(PF11_0162)	Plasmodium falciparum 3D7	Complete proteome	Hydrolase	Membrane	Reference proteome	Transmembrane	Transmembrane helix
Q8IIK1	PF3D7_1116500	folate/biopterin transporter, putative(PF11_0172)	Plasmodium falciparum 3D7	Complete proteome	Membrane	Reference proteome	Transmembrane	Transmembrane helix
O77389	PF3D7_0316600	formate-nitrate transporter, putative(PFC0725c)	Plasmodium falciparum 3D7	Complete proteome	Membrane	Reference proteome	Transmembrane	Transmembrane helix
A0A144A3T1	PF3D7_1444800	fructose-bisphosphate aldolase(PF14_0425)	Plasmodium falciparum 3D7	3D-structure	Complete proteome	Glycolysis	Lyase	Reference proteome	Schiff base
Q8I5I8	PF3D7_1222700	glideosome-associated protein 45(GAP45)	Plasmodium falciparum 3D7	Complete proteome	Reference proteome
Q8I2X3	PF3D7_0918000	glideosome-associated protein 50(GAP50)	Plasmodium falciparum 3D7	3D-structure	Complete proteome	Hydrolase	Membrane	Reference proteome	Transmembrane	Transmembrane helix
Q8ILA4	PF3D7_1436000	glucose-6-phosphate isomerase(PF14_0341)	Plasmodium falciparum 3D7	3D-structure	Complete proteome	Gluconeogenesis	Glycolysis	Isomerase	Reference proteome
C0H551	PF3D7_0922600	glutamine synthetase, putative(PFI1110w)	Plasmodium falciparum 3D7	Complete proteome	Ligase	Reference proteome
Q8IKK7	PF3D7_1462800	glyceraldehyde-3-phosphate dehydrogenase(GAPDH)	Plasmodium falciparum 3D7	Complete proteome	Glycolysis	NAD	Oxidoreductase	Reference proteome
A0A143ZWU2	PF3D7_1016300	glycophorin-binding protein 130 precursor(PF10_0159)	Plasmodium falciparum 3D7	Complete proteome	Malaria	Membrane	Merozoite	Reference proteome	Repeat	Transmembrane	Transmembrane helix
O96212	PF3D7_0213100	heat shock 40 kDa protein, putative(PFB0595w)	Plasmodium falciparum 3D7	Complete proteome	Reference proteome	Stress response
Q8IB24	PF3D7_0818900	heat shock 70 kDa protein(PF08_0054)	Plasmodium falciparum 3D7	ATP-binding	Coiled coil	Complete proteome	Nucleotide-binding	Reference proteome	Stress response
Q8IIJ8	PF3D7_1116800	heat shock protein 101, putative(PF11_0175)	Plasmodium falciparum 3D7	3D-structure	ATP-binding	Chaperone	Coiled coil	Complete proteome	Nucleotide-binding	Reference proteome	Signal	Stress response
Q8IJN9	PF3D7_1015600	heat shock protein 60(PF10_0153)	Plasmodium falciparum 3D7	Complete proteome	Reference proteome	Stress response
C0H5H0	PF3D7_1344200	heat shock protein 70 (hsp70), putative(MAL13P1.540)	Plasmodium falciparum 3D7	ATP-binding	Coiled coil	Complete proteome	Nucleotide-binding	Reference proteome	Signal	Stress response
Q8IC05	PF3D7_0708400	heat shock protein 86(PF07_0029)	Plasmodium falciparum 3D7	3D-structure	Coiled coil	Complete proteome	Reference proteome	Stress response
Q8III6	PF3D7_1118200	heat shock protein 90, putative(PF11_0188)	Plasmodium falciparum 3D7	Complete proteome	Reference proteome	Stress response
Q8IIR6	PF3D7_1108700	heat shock protein DnaJ homologue Pfj2(PF11_0099)	Plasmodium falciparum 3D7	Complete proteome	Reference proteome	Stress response
Q8II24	PF3D7_1134000	heat shock protein hsp70 homologue(PF11_0351)	Plasmodium falciparum 3D7	ATP-binding	Coiled coil	Complete proteome	Nucleotide-binding	Reference proteome	Stress response
Q8IKF0	PF3D7_1468700	helicase 45(H45)	Plasmodium falciparum 3D7	ATP-binding	Complete proteome	Helicase	Hydrolase	Initiation factor	Nucleotide-binding	Protein biosynthesis	Reference proteome
Q7KWJ5	PF3D7_0204700	hexose transporter, PfHT1(HT1)	Plasmodium falciparum 3D7	Complete proteome	Membrane	Reference proteome	Transmembrane	Transmembrane helix	Transport
Q8IB14	PF3D7_0817900	high mobility group protein(PfHMGB2)	Plasmodium falciparum 3D7	3D-structure	Coiled coil	Complete proteome	Reference proteome
O97320	PF3D7_0320900	histone H2A variant, putative(PFC0920w)	Plasmodium falciparum 3D7	Chromosome	Complete proteome	DNA-binding	Nucleosome core	Nucleus	Reference proteome
Q8I3J0	PF3D7_0527500	hsp70 interacting protein, putative(PFE1370w)	Plasmodium falciparum 3D7	Coiled coil	Complete proteome	Reference proteome
Q8IIV8	PF3D7_1104400	hypothetical protein(PF11_0055)	Plasmodium falciparum 3D7	Complete proteome	Reference proteome	Signal
Q8IAW0	PF3D7_0812400	importin alpha, putative(PF08_0087)	Plasmodium falciparum 3D7	Complete proteome	Protein transport	Reference proteome	Transport
Q8I2U5	PF3D7_0920800	inosine-5'-monophosphate dehydrogenase(PFI1020c)	Plasmodium falciparum 3D7	CBS domain	Complete proteome	Cytoplasm	GMP biosynthesis	Metal-binding	NAD	Oxidoreductase	Potassium	Purine biosynthesis	Reference proteome	Repeat
Q8I5I0	PF3D7_1223700	integral membrane protein, putative(PFL1140w)	Plasmodium falciparum 3D7	Complete proteome	Membrane	Reference proteome	Transmembrane	Transmembrane helix
Q8I6T2	PF3D7_1345700	isocitrate dehydrogenase (NADP), mitochondrial precursor(PF13_0242)	Plasmodium falciparum 3D7	Complete proteome	Magnesium	Manganese	Metal-binding	NADP	Oxidoreductase	Reference proteome	Tricarboxylic acid cycle
Q8I3M5	PF3D7_0524000	karyopherin beta(PFE1195w)	Plasmodium falciparum 3D7	Complete proteome	Reference proteome
Q9TY99	PF3D7_0202000	knob-associated histidine-rich protein(PFB0100c)	Plasmodium falciparum 3D7	Complete proteome	Reference proteome
O96275	PF3D7_0220000	liver stage antigen 3(PFB0915w)	Plasmodium falciparum 3D7	Coiled coil	Complete proteome	Membrane	Reference proteome	Transmembrane	Transmembrane helix
Q8IEK1	PF3D7_1311800	m1-family aminopeptidase(MAL13P1.56)	Plasmodium falciparum 3D7	3D-structure	Aminopeptidase	Complete proteome	Hydrolase	Membrane	Protease	Reference proteome	Transmembrane	Transmembrane helix
Q8I0U8	PF3D7_0930300	merozoite surface protein 1 precursor(MSP1)	Plasmodium falciparum 3D7	Coiled coil	Complete proteome	Membrane	Merozoite	Reference proteome	Signal	Transmembrane	Transmembrane helix
A0A143ZX41	PF3D7_0206800	merozoite surface protein 2 precursor(MSP2)	Plasmodium falciparum 3D7	3D-structure	Cell membrane	Complete proteome	Glycoprotein	GPI-anchor	Lipoprotein	Malaria	Membrane	Merozoite	Reference proteome	Repeat	Signal
Q8IJ55	PF3D7_1035400	merozoite surface protein 3(SPAM)	Plasmodium falciparum 3D7	Coiled coil	Complete proteome	Merozoite	Reference proteome	Signal
Q8I3J5	PF3D7_0527000	minichromosome maintenance protein 3, putative(PFE1345c)	Plasmodium falciparum 3D7	ATP-binding	Coiled coil	Complete proteome	DNA-binding	Nucleotide-binding	Reference proteome
Q8I3N3	PF3D7_0523100	mitochondrial processing peptidase alpha subunit, putative(PFE1155c)	Plasmodium falciparum 3D7	Complete proteome	Hydrolase	Reference proteome
Q8IKZ6	PF3D7_1447900	multidrug resistance protein 2 (heavy metal transport family)(PfMDR2)	Plasmodium falciparum 3D7	ATP-binding	Complete proteome	Hydrolase	Membrane	Nucleotide-binding	Reference proteome	Repeat	Transmembrane	Transmembrane helix
Q7K6A5	PF3D7_0523000	multidrug resistance protein(PfMDR1)	Plasmodium falciparum 3D7	ATP-binding	Complete proteome	Hydrolase	Membrane	Nucleotide-binding	Reference proteome	Repeat	Transmembrane	Transmembrane helix
Q8IDN4	PF3D7_1346300	nucleic acid binding protein, putative(MAL13P1.233)	Plasmodium falciparum 3D7	Coiled coil	Complete proteome	Reference proteome
Q8IJC0	PF3D7_1028400	nucleolar preribosomal assembly protein, putative(PF10_0278)	Plasmodium falciparum 3D7	Complete proteome	Reference proteome
Q8I2A8	PF3D7_0103200	nucleoside transporter, putative(PFA_0160c)	Plasmodium falciparum 3D7	Complete proteome	Membrane	Reference proteome	Transmembrane	Transmembrane helix
Q8I2W3	PF3D7_0919000	nucleosome assembly protein(PFI0930c)	Plasmodium falciparum 3D7	Complete proteome	Reference proteome
C6KSY4	PF3D7_0614300	organic anion transporter(PFF0690c)	Plasmodium falciparum 3D7	Complete proteome	Membrane	Reference proteome	Transmembrane	Transmembrane helix
Q8IIK8	PF3D7_1115600	peptidyl-prolyl cis-trans isomerase(CyP22)	Plasmodium falciparum 3D7	Complete proteome	Isomerase	Reference proteome	Rotamase	Signal
Q8IKJ1	PF3D7_1464600	phosphatase, putative(PF14_0614)	Plasmodium falciparum 3D7	Coiled coil	Complete proteome	Hydrolase	Reference proteome	Signal
Q8IDQ9	PF3D7_1343000	phosphoethanolamine N-methyltransferase(PfPMT)	Plasmodium falciparum 3D7	Complete proteome	Methyltransferase	Reference proteome	Transferase
Q8IIG6	PF3D7_1120100	phosphoglycerate mutase, putative(PF11_0208)	Plasmodium falciparum 3D7	3D-structure	Complete proteome	Glycolysis	Isomerase	Reference proteome
Q8IE67	PF3D7_1325100	phosphoribosylpyrophosphate synthetase(PF13_0143)	Plasmodium falciparum 3D7	Complete proteome	Reference proteome	Transferase
A0A144A171	PF3D7_1407900	plasmepsin I(PF14_0076)	Plasmodium falciparum 3D7	Aspartyl protease	Complete proteome	Disulfide bond	Glycoprotein	Hydrolase	Membrane	Protease	Reference proteome	Signal	Transmembrane	Transmembrane helix	Vacuole	Zymogen
Q8I6V3	PF3D7_1408000	plasmepsin II(PF14_0077)	Plasmodium falciparum 3D7	Aspartyl protease	Complete proteome	Hydrolase	Membrane	Protease	Reference proteome	Transmembrane	Transmembrane helix
Q8I5H4	PF3D7_1224300	polyadenylate-binding protein, putative(PFL1170w)	Plasmodium falciparum 3D7	Complete proteome	Cytoplasm	Reference proteome	Repeat	RNA-binding
Q8IJI0	PF3D7_1022400	pre-mRNA splicing factor, putative(PF10_0217)	Plasmodium falciparum 3D7	Complete proteome	Reference proteome
Q8IEJ5	PF3D7_1312700	probable protein, unknown function(PF13_0071)	Plasmodium falciparum 3D7	Complete proteome	Reference proteome
Q8ILI2	PF3D7_1428300	proliferation-associated protein 2g4, putative(PF14_0261)	Plasmodium falciparum 3D7	Complete proteome	Reference proteome
Q7K6A9	PF3D7_0803800	proteasome beta-subunit(MAL8P1.142)	Plasmodium falciparum 3D7	3D-structure	Complete proteome	Hydrolase	Nucleus	Protease	Proteasome	Reference proteome	Threonine protease
O77396	PF3D7_0317000	proteasome component C8, putative(PFC0745c)	Plasmodium falciparum 3D7	3D-structure	Complete proteome	Hydrolase	Nucleus	Proteasome	Reference proteome
Q8I0U7	PF3D7_0931800	proteasome precursor, putative(PFI1545c)	Plasmodium falciparum 3D7	3D-structure	Complete proteome	Hydrolase	Proteasome	Reference proteome
Q8IDV2	PF3D7_1338100	proteasome regulatory component, putative(MAL13P1.190)	Plasmodium falciparum 3D7	Coiled coil	Complete proteome	Proteasome	Reference proteome
Q8ID28	PF3D7_1368100	proteasome regulatory subunit, putative(MAL13P1.343)	Plasmodium falciparum 3D7	Complete proteome	Proteasome	Reference proteome
Q8IBI3	PF3D7_0727400	proteasome subunit alpha type 5, putative(PF07_0112)	Plasmodium falciparum 3D7	3D-structure	Complete proteome	Cytoplasm	Hydrolase	Nucleus	Protease	Proteasome	Reference proteome	Threonine protease
C0H4Y6	PF3D7_0827900	protein disulfide isomerase(PfPDI-8)	Plasmodium falciparum 3D7	Complete proteome	Disulfide bond	Isomerase	Redox-active center	Reference proteome	Repeat	Signal
Q8II93	PF3D7_1127000	protein phosphatase, putative(PF11_0281)	Plasmodium falciparum 3D7	Coiled coil	Complete proteome	Hydrolase	Membrane	Reference proteome	Transmembrane	Transmembrane helix
Q8IK90	PF3D7_1474800	proteosome subunit alpha type 1, putative(PF14_0716)	Plasmodium falciparum 3D7	3D-structure	Complete proteome	Hydrolase	Nucleus	Proteasome	Reference proteome
Q8IM66	PF3D7_1402300	proteosome subunit, putative(PF14_0025)	Plasmodium falciparum 3D7	Coiled coil	Complete proteome	Proteasome	Reference proteome
Q8ILS0	PF3D7_1417500	pseudouridine synthase, putative(PF14_0174)	Plasmodium falciparum 3D7	Complete proteome	Isomerase	Reference proteome	Ribonucleoprotein	Viral nucleoprotein	Virion
Q8I3X4	PF3D7_0513300	purine nucleotide phosphorylase, putative(PFE0660c)	Plasmodium falciparum 3D7	3D-structure	Complete proteome	Glycosyltransferase	Reference proteome	Transferase
Q8IJ37	PF3D7_1037100	pyruvate kinase 2, putative(PF10_0363)	Plasmodium falciparum 3D7	Complete proteome	Kinase	Pyruvate	Reference proteome	Signal	Transferase
C6KTA4	PF3D7_0626800	pyruvate kinase(PFF1300w)	Plasmodium falciparum 3D7	3D-structure	Complete proteome	Glycolysis	Kinase	Magnesium	Pyruvate	Reference proteome	Transferase
O96260	PF3D7_0218000	replication factor C, subunit 2(PFB0840w)	Plasmodium falciparum 3D7	Complete proteome	Reference proteome
Q8ILZ1	PF3D7_1410400	rhoptry-associated protein 1, RAP1(PF14_0102)	Plasmodium falciparum 3D7	Coiled coil	Complete proteome	Reference proteome	Signal
Q8I484	PF3D7_0501600	rhoptry-associated protein 2, RAP2(RAP2)	Plasmodium falciparum 3D7	Complete proteome	Reference proteome	Signal
Q8IKV7	PF3D7_1451900	ribosome biogenesis protein tsr1, putative(PF14_0494)	Plasmodium falciparum 3D7	Complete proteome	Reference proteome
C0H4M0	PF3D7_0707300	rifin-like protein(RAMA)	Plasmodium falciparum 3D7	Coiled coil	Complete proteome	Reference proteome	Signal
Q8I2G1	PF3D7_0935900	ring-exported protein 1(REX1)	Plasmodium falciparum 3D7	Coiled coil	Complete proteome	Membrane	Reference proteome	Transmembrane	Transmembrane helix
Q8I566	PF3D7_1235600	serine hydroxymethyltransferase(PFL1720w)	Plasmodium falciparum 3D7	3D-structure	Complete proteome	Methyltransferase	Pyridoxal phosphate	Reference proteome	Transferase
O96164	PF3D7_0207700	serine repeat antigen 4 (SERA-4)(SERA-4)	Plasmodium falciparum 3D7	Coiled coil	Complete proteome	Hydrolase	Reference proteome	Signal
A0A143ZWK2	PF3D7_0207600	serine repeat antigen 5 (SERA-5)(SERA-5)	Plasmodium falciparum 3D7	3D-structure	Complete proteome	Glycoprotein	Hydrolase	Malaria	Protease	Reference proteome	Signal	Thiol protease
Q9TY96	PF3D7_0207500	serine repeat antigen 6 (SERA-6)(SERA-6)	Plasmodium falciparum 3D7	Complete proteome	Hydrolase	Reference proteome	Signal
Q8I487	PF3D7_0501300	skeleton-binding protein 1(PfSBP1)	Plasmodium falciparum 3D7	Complete proteome	Membrane	Reference proteome	Transmembrane	Transmembrane helix
Q8IES0	PF3D7_1304500	small heat shock protein, putative(PF13_0021)	Plasmodium falciparum 3D7	Complete proteome	Reference proteome	Stress response
Q8IKV8	PF3D7_1451800	sortilin, putative(PF14_0493)	Plasmodium falciparum 3D7	Complete proteome	Golgi apparatus	Membrane	Receptor	Reference proteome	Repeat	Transmembrane	Transmembrane helix	Transport
Q8II73	PF3D7_1129000	spermidine synthase(PF11_0301)	Plasmodium falciparum 3D7	3D-structure	Complete proteome	Reference proteome	Transferase
Q8IL56	PF3D7_1441400	structure specific recognition protein(PF14_0393)	Plasmodium falciparum 3D7	Complete proteome	Reference proteome
Q8IIR8	PF3D7_1108500	succinyl-CoA synthetase alpha subunit, putative(PF11_0097)	Plasmodium falciparum 3D7	Complete proteome	Ligase	Reference proteome
Q8ILP3	PF3D7_1420700	surface protein, Pf113(Pf113)	Plasmodium falciparum 3D7	Coiled coil	Complete proteome	Membrane	Reference proteome	Signal	Transmembrane	Transmembrane helix
Q8I5C4	PF3D7_1229500	t-complex protein 1, gamma subunit, putative(PFL1425w)	Plasmodium falciparum 3D7	ATP-binding	Chaperone	Complete proteome	Cytoplasm	Nucleotide-binding	Reference proteome
Q8I305	PF3D7_0914700	transporter, putative(PFI0720w)	Plasmodium falciparum 3D7	Complete proteome	Membrane	Reference proteome	Transmembrane	Transmembrane helix
A0A143ZWL7	PF3D7_1008700	tubulin beta chain, putative(PF10_0084)	Plasmodium falciparum 3D7	Coiled coil	Complete proteome	Cytoplasm	Cytoskeleton	GTP-binding	Microtubule	Nucleotide-binding	Reference proteome
Q8IDS0	PF3D7_1341900	vacuolar ATP synthase subunit D, putative(PF13_0227)	Plasmodium falciparum 3D7	Complete proteome	Reference proteome
Q8I2H3	PF3D7_0934500	vacuolar ATP synthase subunit E, putative(PFI1670c)	Plasmodium falciparum 3D7	Complete proteome	Hydrolase	Reference proteome
Q8IEP9	PF3D7_1306600	vacuolar ATP synthase subunit h, putative(PF13_0034)	Plasmodium falciparum 3D7	Complete proteome	Hydrolase	Reference proteome
Q8IAQ8	PF3D7_0806800	vacuolar proton translocating ATPase subunit A, putative(PF08_0113)	Plasmodium falciparum 3D7	Coiled coil	Complete proteome	Hydrolase	Membrane	Reference proteome	Transmembrane	Transmembrane helix
Q8IL71	PF3D7_1439800	vesicle-associated membrane protein, putative(PF14_0377)	Plasmodium falciparum 3D7	Coiled coil	Complete proteome	Reference proteome

## Sheet: Convert_Gene_UP_NE
UniProt Accession	Gene	Description
C0H4V6	PF3D7_0818200	C0H4V6_PLAF7 14-3-3 protein
Q8I3U6	PF3D7_0516200	Q8I3U6_PLAF7 40S ribosomal protein S11
O77381	PF3D7_0317600	O77381_PLAF7 40S ribosomal protein S11, putative
Q8IDB0	PF3D7_1358800	Q8IDB0_PLAF7 40S ribosomal protein S15
O77395	PF3D7_0316800	O77395_PLAF7 40S ribosomal protein S15A, putative
Q8IAX5	PF3D7_0813900	Q8IAX5_PLAF7 40S ribosomal protein S16, putative
Q8I502	PF3D7_1242700	Q8I502_PLAF7 40S ribosomal protein S17, putative
Q8IIA2	PF3D7_1126200	Q8IIA2_PLAF7 40S ribosomal protein S18, putative
Q8IFP2	PF3D7_0422400	Q8IFP2_PLAF7 40S ribosomal protein S19
C0H5C2	PF3D7_1317800	C0H5C2_PLAF7 40S ribosomal protein S19
A0A143ZZG2	PF3D7_1026800	A0A143ZZG2_PLAF7 40S ribosomal protein SA
Q8IK02	PF3D7_1003500	Q8IK02_PLAF7 40S ribosomal protein S20e, putative
Q8I3R6	PF3D7_0519400	Q8I3R6_PLAF7 40S ribosomal protein S24
Q8ILN8	PF3D7_1421200	Q8ILN8_PLAF7 40S ribosomal protein S25
Q8IKH8	PF3D7_1465900	Q8IKH8_PLAF7 40S ribosomal protein S3
Q8IIU8	PF3D7_1105400	Q8IIU8_PLAF7 40S ribosomal protein S4
Q8IL02	PF3D7_1447000	Q8IL02_PLAF7 40S ribosomal protein S5
Q8IBN5	PF3D7_0721600	Q8IBN5_PLAF7 40S ribosomal protein S5, putative
Q8IDR9	PF3D7_1342000	Q8IDR9_PLAF7 40S ribosomal protein S6
Q8IET7	PF3D7_1302800	Q8IET7_PLAF7 40S ribosomal protein S7
Q8IM10	PF3D7_1408600	Q8IM10_PLAF7 40S ribosomal protein S8
Q8I3R0	PF3D7_0520000	Q8I3R0_PLAF7 40S ribosomal protein S9, putative
Q8I0V3	PF3D7_1232100	Q8I0V3_PLAF7 60 kDa chaperonin
Q8IIX0	PF3D7_1103100	Q8IIX0_PLAF7 60S acidic ribosomal protein P1, putative
Q8IL58	PF3D7_1441200	Q8IL58_PLAF7 60S ribosomal protein L1, putative
Q8ILV2	PF3D7_1414300	Q8ILV2_PLAF7 60S ribosomal protein L10, putative
Q8IBQ6	PF3D7_0719600	Q8IBQ6_PLAF7 60S ribosomal protein L11a, putative
Q8I3T8	PF3D7_0517000	Q8I3T8_PLAF7 60S ribosomal protein L12, putative
Q8IJZ7	PF3D7_1004000	Q8IJZ7_PLAF7 60S ribosomal protein L13, putative
Q8IAX6	PF3D7_0814000	Q8IAX6_PLAF7 60S ribosomal protein L13
Q8ILE8	PF3D7_1431700	Q8ILE8_PLAF7 60S ribosomal protein L14, putative
C0H4A6	PF3D7_0415900	C0H4A6_PLAF7 Ribosomal protein L15
Q8IDS6	PF3D7_1341200	Q8IDS6_PLAF7 60S ribosomal protein L18a
C6KSY6	PF3D7_0614500	C6KSY6_PLAF7 60S ribosomal protein L19
Q8I3T9	PF3D7_0516900	Q8I3T9_PLAF7 60S ribosomal protein L2
Q8ILK3	PF3D7_1426000	Q8ILK3_PLAF7 60S ribosomal protein L21
Q8IB51	PF3D7_0821700	Q8IB51_PLAF7 60S ribosomal protein L22, putative
Q8IE09	PF3D7_1331800	Q8IE09_PLAF7 60S ribosomal protein L23, putative
Q8IEM3	PF3D7_1309100	Q8IEM3_PLAF7 60S ribosomal protein L24, putative
O77364	PF3D7_0312800	O77364_PLAF7 60S ribosomal protein L26, putative
Q8IKM5	PF3D7_1460700	Q8IKM5_PLAF7 60S ribosomal protein L27
C6KT23	PF3D7_0618300	C6KT23_PLAF7 60S ribosomal protein L27a, putative
Q8IHU0	PF3D7_1142500	Q8IHU0_PLAF7 60S ribosomal protein L28
Q8IJC6	PF3D7_1027800	Q8IJC6_PLAF7 60S ribosomal protein L3
Q8IJK8	PF3D7_1019400	Q8IJK8_PLAF7 60S ribosomal protein L30e, putative
Q8I3B0	PF3D7_0903900	Q8I3B0_PLAF7 60S ribosomal protein L32
Q8IHT9	PF3D7_1142600	Q8IHT9_PLAF7 60S ribosomal protein L35ae, putative
Q8I713	PF3D7_1109900	Q8I713_PLAF7 60S ribosomal protein L36
Q8II62	PF3D7_1130100	Q8II62_PLAF7 60S ribosomal protein L38
Q8I431	PF3D7_0507100	Q8I431_PLAF7 60S ribosomal protein L4
Q8ILL3	PF3D7_1424100	Q8ILL3_PLAF7 60S ribosomal protein L5, putative
Q8IDV1	PF3D7_1338200	Q8IDV1_PLAF7 60S ribosomal protein L6-2, putative
O97250	PF3D7_0307200	O97250_PLAF7 60S ribosomal protein L7, putative
Q8ILL2	PF3D7_1424400	Q8ILL2_PLAF7 60S ribosomal protein L7-3, putative
Q8II61	PF3D7_1130200	Q8II61_PLAF7 60S acidic ribosomal protein P0
Q8I2Z8	PF3D7_0915400	Q8I2Z8_PLAF7 Probable ATP-dependent 6-phosphofructokinase
Q8IKT2	PF3D7_1454700	Q8IKT2_PLAF7 6-phosphogluconate dehydrogenase, decarboxylating
A0A144A1R5	PF3D7_1246200	A0A144A1R5_PLAF7 Actin I
Q8I6Z1	PF3D7_0731600	Q8I6Z1_PLAF7 Acyl-CoA synthetase
Q8IJV6	PF3D7_1008900	Q8IJV6_PLAF7 Adenylate kinase
Q6ZLZ9	PF3D7_0903700	Q6ZLZ9_PLAF7 Tubulin alpha chain
Q8IFP3	PF3D7_0422300	Q8IFP3_PLAF7 Tubulin alpha chain
Q8IHN4	PF3D7_1149000	Q8IHN4_PLAF7 Antigen 332, DBL-like protein
Q8IJ28	PF3D7_1038000.1	Q8IJ28_PLAF7 Antigen UB05
O96198	PF3D7_0211800	O96198_PLAF7 Asparagine--tRNA ligase
Q9TY94	PF3D7_0209800	Q9TY94_PLAF7 ATP-dependent RNA helicase UAP56
Q8I3A2	PF3D7_0904700	Q8I3A2_PLAF7 Bacterial histone-like protein
Q8ILK2	PF3D7_1426100	Q8ILK2_PLAF7 Nascent polypeptide-associated complex subunit beta
A0A144A1Y0	PF3D7_1434200	A0A144A1Y0_PLAF7 Calmodulin
A0A144A308	PF3D7_1136500.1	A0A144A308_PLAF7 Casein kinase 1
Q8IIR9	PF3D7_1108400	Q8IIR9_PLAF7 Casein kinase 2, alpha subunit
Q8IDR5	PF3D7_1342400	Q8IDR5_PLAF7 Casein kinase II subunit beta
C6KT34	PF3D7_0619400	C6KT34_PLAF7 Cell division cycle protein 48 homologue,putative
Q8IIF0	PF3D7_1121600	Q8IIF0_PLAF7 Exported protein 1
Q8I257	PF3D7_0108500	Q8I257_PLAF7 Uncharacterized protein
O96191	PF3D7_0210900	O96191_PLAF7 Uncharacterized protein
Q8I1Y6	PF3D7_0404300	Q8I1Y6_PLAF7 Uncharacterized protein
C0H4F1	PF3D7_0519700	C0H4F1_PLAF7 Uncharacterized protein
Q8I3Q6	PF3D7_0520400	Q8I3Q6_PLAF7 Uncharacterized protein
C6KSL9	PF3D7_0601900	C6KSL9_PLAF7 Uncharacterized protein
C6KT13	PF3D7_0617200	C6KT13_PLAF7 Uncharacterized protein
C6KT22	PF3D7_0618200	C6KT22_PLAF7 Uncharacterized protein
Q8IBP0	PF3D7_0721100	Q8IBP0_PLAF7 Uncharacterized protein
C0H4U4	PF3D7_0813300	C0H4U4_PLAF7 Uncharacterized protein
C0H535	PF3D7_0912500	C0H535_PLAF7 Uncharacterized protein
Q8IIK7	PF3D7_1115800	Q8IIK7_PLAF7 Uncharacterized protein
Q8IL59	PF3D7_1441100	Q8IL59_PLAF7 Uncharacterized protein
Q8IKG9	PF3D7_1466800	Q8IKG9_PLAF7 Uncharacterized protein
Q8IIV8	PF3D7_1104400	Q8IIV8_PLAF7 Uncharacterized protein
A0A144A431	PF3D7_1427900	A0A144A431_PLAF7 Uncharacterized protein
Q8I4Y3	PF3D7_1244800	Q8I4Y3_PLAF7 Cytoplasmic translation machinery associated protein, putative
Q8IKA9	PF3D7_1472900	Q8IKA9_PLAF7 Dihydroorotase, putative
Q8IAX8	PF3D7_0814200	Q8IAX8_PLAF7 DNA/RNA-binding protein Alba 1
Q8IDN4	PF3D7_1346300	Q8IDN4_PLAF7 DNA/RNA-binding protein Alba 2
Q8IJX8	PF3D7_1006200	Q8IJX8_PLAF7 DNA/RNA-binding protein Alba 3
Q8IDM3	PF3D7_1347500	Q8IDM3_PLAF7 DNA/RNA-binding protein Alba 4
C6KTC7	PF3D7_0629200	C6KTC7_PLAF7 DnaJ protein, putative
Q8IJT8	PF3D7_1010700	Q8IJT8_PLAF7 Dolichyl-phosphate-mannose protein mannosyltransferase, putative
Q8IHR4	PF3D7_1145400	Q8IHR4_PLAF7 Dynamin-like protein
Q8IJ76	PF3D7_1033200	Q8IJ76_PLAF7 Early transcribed membrane protein 10.2
Q8I0P6	PF3D7_1357000	Q8I0P6_PLAF7 Elongation factor 1-alpha
Q8I320	PF3D7_0913200	Q8I320_PLAF7 Elongation factor 1-beta
Q8IKW5	PF3D7_1451100	Q8IKW5_PLAF7 Elongation factor 2
Q8IBF2	PF3D7_0730900	Q8IBF2_PLAF7 EMP1-trafficking protein
Q8IIR7	PF3D7_1108600	Q8IIR7_PLAF7 Endoplasmic reticulum-resident calcium binding protein
Q8I0V4	PF3D7_1222300	Q8I0V4_PLAF7 Endoplasmin, putative
A0A143ZZ61	PF3D7_1015900	A0A143ZZ61_PLAF7 Enolase
Q8IC35	PF3D7_0703500	Q8IC35_PLAF7 Erythrocyte membrane-associated antigen
Q8IKF0	PF3D7_1468700	Q8IKF0_PLAF7 Eukaryotic initiation factor 4A
C0H5B1	PF3D7_1312900	C0H5B1_PLAF7 Eukaryotic translation initation factor 4 gamma
Q8IJT9	PF3D7_1010600	Q8IJT9_PLAF7 Eukaryotic translation initiation factor 2 subunit beta, putative
Q8I5S6	PF3D7_1212700	Q8I5S6_PLAF7 Eukaryotic translation initiation factor 3 subunit A
Q8I5Y3	PF3D7_1206200	Q8I5Y3_PLAF7 Eukaryotic translation initiation factor 3 subunit C
Q8I603	PF3D7_1204300	Q8I603_PLAF7 Eukaryotic translation initiation factor 5A
Q8IAZ3	PF3D7_0815600	Q8IAZ3_PLAF7 Eukaryotic translation initiation factor 3 subunit G
Q8IKC8	PF3D7_1471100	Q8IKC8_PLAF7 Exported protein 2
Q8IL56	PF3D7_1441400	Q8IL56_PLAF7 FACT complex subunit SSRP1
A0A144A3T1	PF3D7_1444800	A0A144A3T1_PLAF7 Fructose-bisphosphate aldolase
Q8IEU2	PF3D7_1302100	Q8IEU2_PLAF7 Gamete antigen 27/25
Q8I3Y4	PF3D7_0512200	Q8I3Y4_PLAF7 Glutathione synthetase
Q8IKK7	PF3D7_1462800	Q8IKK7_PLAF7 Glyceraldehyde-3-phosphate dehydrogenase
Q8I5P5	PF3D7_1216200	Q8I5P5_PLAF7 Glycerol-3-phosphate dehydrogenase [NAD(+)]
A0A143ZWU2	PF3D7_1016300	A0A143ZWU2_PLAF7 Glycophorin binding protein
Q7KQK6	PF3D7_1117700	Q7KQK6_PLAF7 GTP-binding nuclear protein
Q8IIJ8	PF3D7_1116800	Q8IIJ8_PLAF7 Heat shock protein 101
Q8IC01	PF3D7_0708800	Q8IC01_PLAF7 Heat shock protein 110
O96212	PF3D7_0213100	O96212_PLAF7 Protein SIS1
Q8IB24	PF3D7_0818900	Q8IB24_PLAF7 Heat shock protein 70
Q8I2X4	PF3D7_0917900	Q8I2X4_PLAF7 Heat shock protein 70
K7NTP5	PF3D7_0831700	K7NTP5_PLAF7 Heat shock protein 70
Q8IC05	PF3D7_0708400	Q8IC05_PLAF7 Heat shock protein 90
C0H571	PF3D7_0929400	C0H571_PLAF7 High molecular weight rhoptry protein 2
Q8I395	PF3D7_0905400	Q8I395_PLAF7 High molecular weight rhoptry protein 3
O97320	PF3D7_0320900	O97320_PLAF7 Histone H2A
Q8IIV1	PF3D7_1105100	Q8IIV1_PLAF7 Histone H2B
Q8IBV7	PF3D7_0714000	Q8IBV7_PLAF7 Histone H2B
C6KT19	PF3D7_0617900	C6KT19_PLAF7 Histone H3
Q8IIV2	PF3D7_1105000	Q8IIV2_PLAF7 Histone H4
Q8I3J0	PF3D7_0527500	Q8I3J0_PLAF7 Hsc70-interacting protein
Q8IL88	PF3D7_1437900	Q8IL88_PLAF7 HSP40, subfamily A, putative
Q8I3M5	PF3D7_0524000	Q8I3M5_PLAF7 Karyopherin beta
Q76NM3	PF3D7_1324900	Q76NM3_PLAF7 L-lactate dehydrogenase
Q8I3F0	PF3D7_0532400	Q8I3F0_PLAF7 Lysine-rich membrane-associated PHISTb protein
Q8IDJ8	PF3D7_1350100	Q8IDJ8_PLAF7 Lysine--tRNA ligase
Q8I492	PF3D7_0500800	Q8I492_PLAF7 Mature parasite-infected erythrocyte surface antigen
Q8IDG8	PF3D7_1353200	Q8IDG8_PLAF7 Membrane associated histidine-rich protein
Q8I0U8	PF3D7_0930300	Q8I0U8_PLAF7 Merozoite surface protein 1
A0A144A026	PF3D7_1228600	A0A144A026_PLAF7 Merozoite surface protein 9
Q8IJ60	PF3D7_1034900	Q8IJ60_PLAF7 Methionine--tRNA ligase
Q8II81	PF3D7_1128200	Q8II81_PLAF7 Multiprotein bridging factor type 1, putative
C6KT55	PF3D7_0621800	C6KT55_PLAF7 Nascent polypeptide-associated complex subunit alpha, putative
Q8I608	PF3D7_1203700	Q8I608_PLAF7 Nucleosome assembly protein
Q8I2W3	PF3D7_0919000	Q8I2W3_PLAF7 Nucleosome assembly protein
Q8I488	PF3D7_0501200	Q8I488_PLAF7 Parasite-infected erythrocyte surface protein
Q8IJD0	PF3D7_1027300	Q8IJD0_PLAF7 Peroxiredoxin
Q8IE67	PF3D7_1325100	Q8IE67_PLAF7 Phosphoribosylpyrophosphate synthetase
Q8IM16	PF3D7_1407800	Q8IM16_PLAF7 Plasmepsin IV
Q8I206	PF3D7_0402000	Q8I206_PLAF7 Uncharacterized protein
Q8I3F1	PF3D7_0532300	Q8I3F1_PLAF7 Uncharacterized protein
Q8I635	PF3D7_1201000	Q8I635_PLAF7 Uncharacterized protein
Q8IBE9	PF3D7_0731300	Q8IBE9_PLAF7 Uncharacterized protein
Q8I2F2	PF3D7_0936800	Q8I2F2_PLAF7 Uncharacterized protein
Q8IC42	PF3D7_0702500	Q8IC42_PLAF7 Uncharacterized protein
Q8I5H4	PF3D7_1224300	Q8I5H4_PLAF7 Polyadenylate-binding protein
Q8IJS7	PF3D7_1011800	Q8IJS7_PLAF7 PRE-binding protein
Q8ILI2	PF3D7_1428300	Q8ILI2_PLAF7 Proliferation-associated protein 2g4, putative
A0A144A0G8	PF3D7_1213800	A0A144A0G8_PLAF7 Proline--tRNA ligase
Q8IK90	PF3D7_1474800	Q8IK90_PLAF7 Proteasome endopeptidase complex
Q8IBI3	PF3D7_0727400	Q8IBI3_PLAF7 Proteasome subunit alpha type
C0H4E8	PF3D7_0518300	C0H4E8_PLAF7 Proteasome subunit beta type
Q7K6A9	PF3D7_0803800	Q7K6A9_PLAF7 Proteasome subunit beta
Q8IBA0	PF3D7_0826700	Q8IBA0_PLAF7 Receptor for activated c kinase
C0H4M6	PF3D7_0711500	C0H4M6_PLAF7 Regulator of chromosome condensation, putative
Q8IKK4	PF3D7_1463200	Q8IKK4_PLAF7 Replication factor C subunit 3, putative
Q8I4R5	PF3D7_1252100	Q8I4R5_PLAF7 Rhoptry neck protein 3
Q8IIK5	PF3D7_1116000	Q8IIK5_PLAF7 Rhoptry neck protein 4
Q8ILZ1	PF3D7_1410400	Q8ILZ1_PLAF7 Rhoptry-associated protein 1
Q8I484	PF3D7_0501600	Q8I484_PLAF7 Rhoptry-associated protein 2
Q8I485	PF3D7_0501500	Q8I485_PLAF7 Rhoptry-associated protein 3
Q8I2F7	PF3D7_0936300	Q8I2F7_PLAF7 Ring-exported protein 3
Q8I2Y5	PF3D7_0916700	Q8I2Y5_PLAF7 RNA-binding protein musashi, putative
Q8IB66	PF3D7_0823200	Q8IB66_PLAF7 RNA-binding protein, putative
Q8I2R8	PF3D7_0923900	Q8I2R8_PLAF7 RNA-binding protein, putative
C0H570	PF3D7_0929200	C0H570_PLAF7 RNA-binding protein, putative
Q8IJX3	PF3D7_1006800	Q8IJX3_PLAF7 Single-strand telomeric DNA-binding protein GBP2, putative
Q8IEK9	PF3D7_1310700	Q8IEK9_PLAF7 RNA-binding protein, putative
Q8IDB7	PF3D7_1359400	Q8IDB7_PLAF7 CUGBP Elav-like family member 1
Q8I2X3	PF3D7_0918000	Q8I2X3_PLAF7 Glideosome-associated protein 50
A0A143ZWK2	PF3D7_0207600	A0A143ZWK2_PLAF7 Serine repeat antigen 5
Q9TY96	PF3D7_0207500	Q9TY96_PLAF7 Serine repeat antigen 6
Q8IKX4	PF3D7_1450100	Q8IKX4_PLAF7 Signal recognition particle 54 kDa protein
Q8IC43	PF3D7_0702400	Q8IC43_PLAF7 Small exported membrane protein 1
Q8I444	PF3D7_0505800	Q8I444_PLAF7 Small ubiquitin-related modifier
Q8IIC4	PF3D7_1123900	Q8IIC4_PLAF7 Splicing factor, putative
O97282	PF3D7_0320300	O97282_PLAF7 T-complex protein 1 subunit epsilon
O97247	PF3D7_0306800	O97247_PLAF7 T-complex protein 1 subunit beta
Q8II43	PF3D7_1132200	Q8II43_PLAF7 T-complex protein 1 subunit alpha
C0H5I7	PF3D7_1357800	C0H5I7_PLAF7 T-complex protein 1 subunit delta
Q8IDH5	PF3D7_1352500	Q8IDH5_PLAF7 Thioredoxin-related protein, putative
O97266	PF3D7_0315100	O97266_PLAF7 Eukaryotic translation initiation factor 4E
Q8IHT2	PF3D7_1143400	Q8IHT2_PLAF7 Translation initiation factor eIF-1A, putative
Q8I4Z4	PF3D7_1243600	Q8I4Z4_PLAF7 Translation initiation factor SUI1, putative
Q8ILA1	PF3D7_1436300	Q8ILA1_PLAF7 Translocon component PTEX150
A0A143ZWL7	PF3D7_1008700	A0A143ZWL7_PLAF7 Tubulin beta chain
Q8IAR7	PF3D7_0807900	Q8IAR7_PLAF7 Tyrosine--tRNA ligase
Q8ID50	PF3D7_1365900	Q8ID50_PLAF7 Ubiquitin-60S ribosomal protein L40
Q8IE84	PF3D7_1323200	Q8IE84_PLAF7 V-type proton ATPase subunit G, putative
Q8IHS5	PF3D7_1144000	Q8IHS5_PLAF7 40S ribosomal protein S21
O96258	PF3D7_0217800	O96258_PLAF7 40S ribosomal protein S26
Q8IEN2	PF3D7_1308300	Q8IEN2_PLAF7 40S ribosomal protein S27
Q8IKL9	PF3D7_1461300	Q8IKL9_PLAF7 40S ribosomal protein S28e, putative
C0H4K8	PF3D7_0705700	C0H4K8_PLAF7 40S ribosomal protein S29, putative
Q8IDI5	PF3D7_1351400	Q8IDI5_PLAF7 60S ribosomal protein L17, putative
C0H5G3	PF3D7_1341300	C0H5G3_PLAF7 60S ribosomal protein L18-2, putative
Q8IE82	PF3D7_1323400	Q8IE82_PLAF7 60S ribosomal protein L23
C6S3J6	PF3D7_1460300	C6S3J6_PLAF7 60S ribosomal protein L29
Q8I463	PF3D7_0503800	Q8I463_PLAF7 60S ribosomal protein L31
Q8IBY4	PF3D7_0710600	Q8IBY4_PLAF7 60S ribosomal protein L34
Q8IIB4	PF3D7_1124900	Q8IIB4_PLAF7 60S ribosomal protein L35, putative
A0A143ZYX3	PF3D7_0210100.1	A0A143ZYX3_PLAF7 60S ribosomal protein L37ae, putative
Q8IE85	PF3D7_1323100	Q8IE85_PLAF7 60S ribosomal protein L6, putative
Q8I535	PF3D7_1238800	Q8I535_PLAF7 Acyl-CoA synthetase
Q7KWJ4	PF3D7_0206700	Q7KWJ4_PLAF7 Adenylosuccinate lyase
O97240	PF3D7_0305600	O97240_PLAF7 DNA-(apurinic or apyrimidinic site) lyase
Q8IIQ7	PF3D7_1110400	Q8IIQ7_PLAF7 Asparagine-rich antigen
Q8I0V2	PF3D7_1235700	Q8I0V2_PLAF7 ATP synthase subunit beta
Q8I542	PF3D7_1238100	Q8I542_PLAF7 Calcyclin binding protein, putative
Q8IL07	PF3D7_1446600	Q8IL07_PLAF7 Centrin-2
Q8IJC7	PF3D7_1027700.1	Q8IJC7_PLAF7 Centrin-3
C6KST5	PF3D7_0608700	C6KST5_PLAF7 T-complex protein 1 subunit zeta
Q8IJG6	PF3D7_1023900	Q8IJG6_PLAF7 Chromodomain-helicase-DNA-binding protein 1 homolog, putative
Q8I562	PF3D7_1236100	Q8I562_PLAF7 Clustered-asparagine-rich protein
Q8IKU1	PF3D7_1453700	Q8IKU1_PLAF7 Co-chaperone p23
Q8I546	PF3D7_1237700	Q8I546_PLAF7 Uncharacterized protein
Q8IJI4	PF3D7_1021900	Q8IJI4_PLAF7 Uncharacterized protein
O96127	PF3D7_0202400	O96127_PLAF7 Gamete antigen 27/25, putative
Q8I665	PF3D7_0204200	Q8I665_PLAF7 Uncharacterized protein
A0A143ZWS3	PF3D7_0213600	A0A143ZWS3_PLAF7 Uncharacterized protein
O97271	PF3D7_0315600	O97271_PLAF7 Zinc finger protein, putative
C6KSP3	PF3D7_0604500	C6KSP3_PLAF7 Uncharacterized protein
Q8IBT7	PF3D7_0716300	Q8IBT7_PLAF7 Uncharacterized protein
Q8IAV1	PF3D7_0811600	Q8IAV1_PLAF7 Uncharacterized protein
C0H4W1	PF3D7_0819700	C0H4W1_PLAF7 Uncharacterized protein
A0A143ZYL5	PF3D7_1036900	A0A143ZYL5_PLAF7 Uncharacterized protein
A0A143ZYR6	PF3D7_1120000	A0A143ZYR6_PLAF7 Uncharacterized protein
Q8IHW3	PF3D7_1140200	Q8IHW3_PLAF7 Uncharacterized protein
Q8IHP7	PF3D7_1147300	Q8IHP7_PLAF7 Uncharacterized protein
Q8I5Y9	PF3D7_1205600	Q8I5Y9_PLAF7 Uncharacterized protein
Q8I4U7	PF3D7_1248700	Q8I4U7_PLAF7 Uncharacterized protein
Q8IEE2	PF3D7_1317400	Q8IEE2_PLAF7 Uncharacterized protein
C0H5J9	PF3D7_1361800	C0H5J9_PLAF7 Uncharacterized protein
Q8IKL1	PF3D7_1462300	Q8IKL1_PLAF7 Uncharacterized protein
Q8IKF6	PF3D7_1468100	Q8IKF6_PLAF7 Uncharacterized protein
A0A144A0J9	PF3D7_1202600	A0A144A0J9_PLAF7 Uncharacterized protein
A0A143ZZ50	PF3D7_1015200.3	A0A143ZZ50_PLAF7 Cysteine--tRNA ligase, putative
O77310	PF3D7_0302500	O77310_PLAF7 Cytoadherence linked asexual protein 3.1
O77309	PF3D7_0302200	O77309_PLAF7 Cytoadherence linked asexual protein 3.2
Q8I2G2	PF3D7_0935800	Q8I2G2_PLAF7 Cytoadherence linked asexual protein 9
Q8I3B4	PF3D7_0903400	Q8I3B4_PLAF7 DEAD/DEAH box helicase, putative
Q8I0W8	PF3D7_0513600	Q8I0W8_PLAF7 Deoxyribodipyrimidine photo-lyase, putative
Q8I5A0	PF3D7_1232200	Q8I5A0_PLAF7 Dihydrolipoyl dehydrogenase
Q8I5E7	PF3D7_1227100	Q8I5E7_PLAF7 DNA helicase 60
Q8IB72	PF3D7_0823800	Q8IB72_PLAF7 DnaJ protein, putative
Q8IKA6	PF3D7_1473200	Q8IKA6_PLAF7 DnaJ protein, putative
O96128	PF3D7_0202500	O96128_PLAF7 Early transcribed membrane protein 2
O97319	PF3D7_0319600	O97319_PLAF7 Elongation factor 1 (EF-1), putative
Q8IDV0	PF3D7_1338300	Q8IDV0_PLAF7 Elongation factor 1-gamma, putative
O96124	PF3D7_0201900	O96124_PLAF7 Erythrocyte membrane protein 3
Q8IFN9	PF3D7_0422700	Q8IFN9_PLAF7 Eukaryotic initiation factor 4A-III, putative
Q8ILY9	PF3D7_1410600	Q8ILY9_PLAF7 Eukaryotic translation initiation factor 2 subunit gamma, putative
Q8IBT2	PF3D7_0716800	Q8IBT2_PLAF7 Eukaryotic translation initiation factor 3 subunit I
Q8IJW4	PF3D7_1007900	Q8IJW4_PLAF7 Eukaryotic translation initiation factor 3 subunit D
Q8I3T1	PF3D7_0517700	Q8I3T1_PLAF7 Eukaryotic translation initiation factor 3 subunit B
Q8I3T4	PF3D7_0517400	Q8I3T4_PLAF7 FACT complex subunit SPT16, putative
C0H553	PF3D7_0923200	C0H553_PLAF7 Nitric oxide synthase, putative
Q8I3N5	PF3D7_0522800	Q8I3N5_PLAF7 Pre-mRNA-splicing factor BUD31, putative
Q8I3V1	PF3D7_0515700	Q8I3V1_PLAF7 Glideosome-associated protein 40, putative
Q8IDK7	PF3D7_1349200	Q8IDK7_PLAF7 Glutamate--tRNA ligase, putative
Q8IIB6	PF3D7_1124700	Q8IIB6_PLAF7 GrpE protein homolog
Q8IJN9	PF3D7_1015600	Q8IJN9_PLAF7 Heat shock protein 60
Q8II24	PF3D7_1134000	Q8II24_PLAF7 Heat shock protein 70
Q8IIR6	PF3D7_1108700	Q8IIR6_PLAF7 Heat shock protein DnaJ homologue Pfj2
Q8I5K4	PF3D7_1220900	Q8I5K4_PLAF7 Heterochromatin protein 1
Q7KWJ5	PF3D7_0204700	Q7KWJ5_PLAF7 Hexose transporter
Q8I616	PF3D7_1202900	Q8I616_PLAF7 High mobility group protein B1
Q8IB14	PF3D7_0817900	Q8IB14_PLAF7 High mobility group protein B2
C6KT18	PF3D7_0617800	C6KT18_PLAF7 Histone H2A
C6KSV0	PF3D7_0610400	C6KSV0_PLAF7 Histone H3
O77388	PF3D7_0316700	O77388_PLAF7 HVA22/TB2/DP1 family protein, putative
Q8IK01	PF3D7_1003600	Q8IK01_PLAF7 Inner membrane complex protein 1c, putative
Q8I6T2	PF3D7_1345700	Q8I6T2_PLAF7 Isocitrate dehydrogenase [NADP]
Q9TY99	PF3D7_0202000	Q9TY99_PLAF7 Knob-associated histidine-rich protein
Q8I1X6	PF3D7_0405300	Q8I1X6_PLAF7 Liver specific protein 2, putative
Q8I2J3	PF3D7_0932300	Q8I2J3_PLAF7 M18 aspartyl aminopeptidase
Q8I386	PF3D7_0906300	Q8I386_PLAF7 Maf-like protein, putative
Q8IAL6	PF3D7_0801800	Q8IAL6_PLAF7 Mannose-6-phosphate isomerase, putative
A0A143ZX41	PF3D7_0206800	A0A143ZX41_PLAF7 Merozoite surface protein 2
Q8IDX8	PF3D7_1335100	Q8IDX8_PLAF7 Merozoite surface protein 7
Q8ILB8	PF3D7_1434600	Q8ILB8_PLAF7 Methionine aminopeptidase 2
Q7K6A5	PF3D7_0523000	Q7K6A5_PLAF7 Multidrug resistance protein 1
Q8ILT0	PF3D7_1416500	Q8ILT0_PLAF7 Glutamate dehydrogenase
Q8IDM6	PF3D7_1347200	Q8IDM6_PLAF7 Nucleoside transporter 1
Q8I4T3	PF3D7_1250100	Q8I4T3_PLAF7 Osmiophilic body protein
Q8II72	PF3D7_1129100	Q8II72_PLAF7 Parasitophorous vacuolar protein 1
B9ZSJ3	PF3D7_0114100	B9ZSJ3_PLAF7 Pfmc-2TM Maurer's cleft two transmembrane protein
O96287	PF3D7_0222100	O96287_PLAF7 Pfmc-2TM Maurer's cleft two transmembrane protein
Q8IM55	PF3D7_1403900	Q8IM55_PLAF7 Serine/threonine protein phosphatase CPPED1,putative
Q8IKJ1	PF3D7_1464600	Q8IKJ1_PLAF7 Serine/threonine protein phosphatase UIS2,putative
Q8IFM0	PF3D7_0424600	Q8IFM0_PLAF7 Uncharacterized protein
Q8IK74	PF3D7_1476300	Q8IK74_PLAF7 Uncharacterized protein
Q8I207	PF3D7_0401800	Q8I207_PLAF7 Uncharacterized protein
Q8IAK9	PF3D7_0801000	Q8IAK9_PLAF7 Uncharacterized protein
Q8I490	PF3D7_0501000	Q8I490_PLAF7 Uncharacterized protein
Q8IDG9	PF3D7_1353100	Q8IDG9_PLAF7 Uncharacterized protein
Q8IIS9	PF3D7_1107300	Q8IIS9_PLAF7 Polyadenylate-binding protein-interacting protein 1, putative
Q8I3T5	PF3D7_0517300	Q8I3T5_PLAF7 Serine/arginine-rich splicing factor 1
C0H4Y6	PF3D7_0827900	C0H4Y6_PLAF7 Protein disulfide-isomerase
Q8II93	PF3D7_1127000	Q8II93_PLAF7 Protein phosphatase, putative
Q8IB60	pfsec23	Q8IB60_PLAF7 PfSec23 protein
C0H4W6	PF3D7_0821800	C0H4W6_PLAF7 Protein transport protein Sec61 subunit beta
Q8IDC6	PF3D7_1357900	Q8IDC6_PLAF7 Pyrroline-5-carboxylate reductase
C0H4M0	PF3D7_0707300	C0H4M0_PLAF7 Rhoptry-associated membrane antigen
C6KT75	PF3D7_0623900	C6KT75_PLAF7 Ribonuclease
A0A143ZWW5	PF3D7_0219400.2	A0A143ZWW5_PLAF7 Ribosome associated membrane protein RAMP4,putative
Q8ILZ7	PF3D7_1409800	Q8ILZ7_PLAF7 CUGBP Elav-like family member 2, putative
Q8I6Z4	PF3D7_1368200	Q8I6Z4_PLAF7 ABC transporter E family member 1, putative
Q8I4T4	PF3D7_1250000	Q8I4T4_PLAF7 rRNA-processing protein, putative
Q7K6A4	PF3D7_0922200	Q7K6A4_PLAF7 S-adenosylmethionine synthase
Q8IDD4	PF3D7_1356800	Q8IDD4_PLAF7 Serine/threonine protein kinase, putative
Q6ZMA7	PF3D7_0406200	Q6ZMA7_PLAF7 Sexual stage-specific protein
Q8I487	PF3D7_0501300	Q8I487_PLAF7 Skeleton-binding protein 1
Q8ILU8	PF3D7_1414800	Q8ILU8_PLAF7 Small nuclear ribonucleoprotein-associated protein B, putative
Q8II73	PF3D7_1129000	Q8II73_PLAF7 Spermidine synthase
C0H5I5	PF3D7_1355800	C0H5I5_PLAF7 Splicing factor 3B subunit 5, putative
O96118	PF3D7_0201300	O96118_PLAF7 Stevor
Q8I374	PF3D7_0907700	Q8I374_PLAF7 Subunit of proteaseome activator complex,putative
C0H4E7	PF3D7_0518200	C0H4E7_PLAF7 SWIB/MDM2 domain-containing protein, putative
Q8I5C4	PF3D7_1229500	Q8I5C4_PLAF7 T-complex protein 1 subunit gamma
Q8IL80	PF3D7_1438900	Q8IL80_PLAF7 Thioredoxin peroxidase 1
Q8IIA4	PF3D7_1126000	Q8IIA4_PLAF7 Threonine--tRNA ligase
Q8IIS4	PF3D7_1107800	Q8IIS4_PLAF7 Transcription factor with AP2 domain(S)
O97314	PF3D7_0323000	O97314_PLAF7 Translation machinery-associated protein 7,putative
Q8IEC8	PF3D7_1318800	Q8IEC8_PLAF7 Translocation protein SEC63
Q8IFP5	PF3D7_0422100	Q8IFP5_PLAF7 Transmembrane emp24 domain-containing protein,putative
Q8II01	PF3D7_1136300	Q8II01_PLAF7 Tudor staphylococcal nuclease
C0H4W2	PF3D7_0819900	C0H4W2_PLAF7 U6 snRNA-associated Sm-like protein LSm3,putative
Q8IL38	PF3D7_1443300	Q8IL38_PLAF7 U6 snRNA-associated Sm-like protein LSm5,putative
Q8IE68	PF3D7_1325000	Q8IE68_PLAF7 U6 snRNA-associated Sm-like protein LSm6,putative
Q8I5V6	PF3D7_1209200	Q8I5V6_PLAF7 U6 snRNA-associated Sm-like protein LSm7,putative
Q8IM64	PF3D7_1402500	Q8IM64_PLAF7 Ubiquitin-40S ribosomal protein S27a, putative
Q6ZMA8	PF3D7_0406100	Q6ZMA8_PLAF7 V-type proton ATPase subunit B
Q8I280	PF3D7_0106100	Q8I280_PLAF7 V-type proton ATPase subunit C
Q8I2H3	PF3D7_0934500	Q8I2H3_PLAF7 V-type proton ATPase subunit E, putative
Q8IKR1	PF3D7_1456800	Q8IKR1_PLAF7 V-type H(+)-translocating pyrophosphatase,putative
Q8IDZ8	PF3D7_1333000	Q8IDZ8_PLAF7 20 kDa chaperonin
Q8IEQ1	PF3D7_1306400	Q8IEQ1_PLAF7 26S protease regulatory subunit 10B, putative
Q8I1V1	PF3D7_0413600	Q8I1V1_PLAF7 26S protease regulatory subunit 6B, putative
Q8ID28	PF3D7_1368100	Q8ID28_PLAF7 26S proteasome regulatory subunit RPN11,putative
Q8II71	PF3D7_1129200	Q8II71_PLAF7 26S proteasome regulatory subunit RPN7,putative
Q8IBQ5	PF3D7_0719700	Q8IBQ5_PLAF7 40S ribosomal protein S10, putative
Q8I1P0	PF3D7_0419800	Q8I1P0_PLAF7 60S ribosomal protein L7ae/L30e, putative
A0A144A3N9	PF3D7_1412500	A0A144A3N9_PLAF7 Actin II
A0A143ZXR3	PF3D7_1110700	A0A143ZXR3_PLAF7 Actin-like protein, putative
Q8IDP8	PF3D7_1344800	Q8IDP8_PLAF7 Aspartate carbamoyltransferase
Q8IKJ0	PF3D7_1464700	Q8IKJ0_PLAF7 V-type proton ATPase subunit
Q8III3	PF3D7_1118500	Q8III3_PLAF7 Nucleolar protein 56, putative
Q8IJ72	PF3D7_1033700	Q8IJ72_PLAF7 Bromodomain protein 1
Q8IB03	PF3D7_0816600	Q8IB03_PLAF7 Chaperone protein ClpB1
O77391	PF3D7_0316400	O77391_PLAF7 Uncharacterized protein
C6KSN6	PF3D7_0603800	C6KSN6_PLAF7 Centrosomal protein CEP76, putative
Q8IBY8	PF3D7_0710200	Q8IBY8_PLAF7 Uncharacterized protein
C0H4M7	PF3D7_0713700	C0H4M7_PLAF7 Uncharacterized protein
Q8I328	PF3D7_0912400	Q8I328_PLAF7 Alkaline phosphatase, putative
Q8I5M3	PF3D7_1218500	Q8I5M3_PLAF7 Uncharacterized protein
Q8I4U3	PF3D7_1249100	Q8I4U3_PLAF7 Uncharacterized protein
Q8ILQ3	PF3D7_1419700	Q8ILQ3_PLAF7 Uncharacterized protein
Q8ILA9	PF3D7_1435500	Q8ILA9_PLAF7 Clathrin light chain
Q8IKQ7	PF3D7_1457300	Q8IKQ7_PLAF7 Uncharacterized protein
Q8IKN7	PF3D7_1459400	Q8IKN7_PLAF7 Uncharacterized protein
C0H4U0	PF3D7_0811400	C0H4U0_PLAF7 Uncharacterized protein
A0A143ZZZ9	PF3D7_1105700	A0A143ZZZ9_PLAF7 tRNA-splicing ligase RtcB homolog
Q8I3M1	PF3D7_0524400	Q8I3M1_PLAF7 Ribosome-interacting GTPase 1, putative
Q8ILR7	PF3D7_1417800	Q8ILR7_PLAF7 DNA helicase
Q8I3J5	PF3D7_0527000	Q8I3J5_PLAF7 DNA replication licensing factor MCM3, putative
Q8IEE5	PF3D7_1317100	Q8IEE5_PLAF7 DNA replication licensing factor MCM4
Q8IDF0	PF3D7_1355100	Q8IDF0_PLAF7 DNA helicase
Q8IC16	MCM7	Q8IC16_PLAF7 DNA replication licensing factor MCM7
Q8ILC8	PF3D7_1433500	Q8ILC8_PLAF7 DNA topoisomerase 2
Q8I5N9	PF3D7_1216900	Q8I5N9_PLAF7 DNA-binding chaperone, putative
O96236	PF3D7_0215700	O96236_PLAF7 DNA-directed RNA polymerase subunit beta
Q8I2S6	PF3D7_0923000	Q8I2S6_PLAF7 DNA-directed RNA polymerase II subunit RPB3,putative
Q8IBH7	PF3D7_0728000	Q8IBH7_PLAF7 Eukaryotic translation initiation factor 2 subunit alpha, putative
Q8I2X0	PF3D7_0918300	Q8I2X0_PLAF7 Eukaryotic translation initiation factor 3 subunit F, putative
Q8I5X8	PF3D7_1206700	Q8I5X8_PLAF7 Eukaryotic translation initiation factor 5,putative
Q8IL87	PF3D7_1438000	Q8IL87_PLAF7 Eukaryotic translation initiation factor 2A
Q8I4V8	PF3D7_1247400	Q8I4V8_PLAF7 FK506-binding protein (FKBP)-type peptidyl-prolyl isomerase
Q8I1Q5	PF3D7_0418200	Q8I1Q5_PLAF7 Eukaryotic translation initiation factor 3 subunit M
Q8IBM9	PF3D7_0722400	Q8IBM9_PLAF7 Obg-like ATPase 1
Q8I2U5	PF3D7_0920800	Q8I2U5_PLAF7 Inosine-5'-monophosphate dehydrogenase
O96123	PF3D7_0201800	O96123_PLAF7 Knob associated heat shock protein 40
O77361	PF3D7_0310400	O77361_PLAF7 Parasite-infected erythrocyte surface protein
O96203	PF3D7_0212300	O96203_PLAF7 Peptide chain release factor subunit 1,putative
Q8IDR1	PF3D7_1342800	Q8IDR1_PLAF7 Phosphoenolpyruvate carboxykinase
Q8I6V3	PF3D7_1408000	Q8I6V3_PLAF7 Plasmepsin II
Q8I2S9	PF3D7_0922700	Q8I2S9_PLAF7 Pre-mRNA-splicing factor 18, putative
Q7KQJ9	PF3D7_1226600	Q7KQJ9_PLAF7 Proliferating cell nuclear antigen
C6KST3	PF3D7_0608500	C6KST3_PLAF7 Proteasome endopeptidase complex
Q8II23	PF3D7_1134100	Q8II23_PLAF7 Protein disulfide isomerase
C0H5J6	PF3D7_1361100	C0H5J6_PLAF7 Protein transport protein Sec24A
Q8IDN6	PF3D7_1346100	Q8IDN6_PLAF7 Protein transport protein SEC61 subunit alpha
Q8I512	PF3D7_1241700	Q8I512_PLAF7 Replication factor C subunit 4, putative
Q8I300	PF3D7_0915200	Q8I300_PLAF7 Ribonuclease H2 subunit C, putative
Q8IAU1	PF3D7_0810600	Q8IAU1_PLAF7 ATP-dependent RNA helicase DBP1, putative
C6KSP9	PF3D7_0605100	C6KSP9_PLAF7 RNA-binding protein, putative
A0A143ZX28	PF3D7_1002400.2	A0A143ZX28_PLAF7 RNA-binding protein, putative
Q8IL86	PF3D7_1438100	Q8IL86_PLAF7 Secretory complex protein 62
Q8I468	PF3D7_0503300	Q8I468_PLAF7 Serine/arginine-rich splicing factor 12
Q8I5P4	PF3D7_1216300	Q8I5P4_PLAF7 Signal recognition particle subunit SRP19
Q8I415	PF3D7_0508800	Q8I415_PLAF7 Single-stranded DNA-binding protein
Q8I226	PF3D7_0112000	Q8I226_PLAF7 TatD-like deoxyribonuclease, putative
O96220	PF3D7_0214000	O96220_PLAF7 T-complex protein 1 subunit theta
Q8ILQ8	PF3D7_1419200	Q8ILQ8_PLAF7 Thioredoxin-like protein, putative
C6KT27	PF3D7_0618700	C6KT27_PLAF7 Trafficking protein particle complex subunit 6A,putative
Q8IJW6	PF3D7_1007700	Q8IJW6_PLAF7 Transcription factor with AP2 domain(S)
Q8IE00	EIF6	Q8IE00_PLAF7 Eukaryotic translation initiation factor 6
C6KSR8	PF3D7_0607000	C6KSR8_PLAF7 Translation initiation factor IF-2, putative
Q8IL48	PF3D7_1442300	Q8IL48_PLAF7 tRNA binding protein, putative
Q8IKQ5	PF3D7_1457500	Q8IKQ5_PLAF7 Vacuolar protein sorting-associated protein 4
Q8ILE3	PF3D7_1432100	Q8ILE3_PLAF7 Voltage-dependent anion-selective channel protein, putative

## Sheet: Convert_Gene_UP_CE
UniProt Accession	Gene	Description
C0H4V6	PF3D7_0818200	C0H4V6_PLAF7 14-3-3 protein
Q8IDZ8	PF3D7_1333000	Q8IDZ8_PLAF7 20 kDa chaperonin
Q8IEQ1	PF3D7_1306400	Q8IEQ1_PLAF7 26S protease regulatory subunit 10B, putative
Q8I1V1	PF3D7_0413600	Q8I1V1_PLAF7 26S protease regulatory subunit 6B, putative
Q8ID28	PF3D7_1368100	Q8ID28_PLAF7 26S proteasome regulatory subunit RPN11,putative
Q8I3U6	PF3D7_0516200	Q8I3U6_PLAF7 40S ribosomal protein S11
O77381	PF3D7_0317600	O77381_PLAF7 40S ribosomal protein S11, putative
Q8IDB0	PF3D7_1358800	Q8IDB0_PLAF7 40S ribosomal protein S15
Q8IFP2	PF3D7_0422400	Q8IFP2_PLAF7 40S ribosomal protein S19
A0A143ZZG2	PF3D7_1026800	A0A143ZZG2_PLAF7 40S ribosomal protein SA
Q8IIU8	PF3D7_1105400	Q8IIU8_PLAF7 40S ribosomal protein S4
Q8IL02	PF3D7_1447000	Q8IL02_PLAF7 40S ribosomal protein S5
Q8IDR9	PF3D7_1342000	Q8IDR9_PLAF7 40S ribosomal protein S6
Q8IET7	PF3D7_1302800	Q8IET7_PLAF7 40S ribosomal protein S7
Q8IM10	PF3D7_1408600	Q8IM10_PLAF7 40S ribosomal protein S8
Q8I0V3	PF3D7_1232100	Q8I0V3_PLAF7 60 kDa chaperonin
Q8IL58	PF3D7_1441200	Q8IL58_PLAF7 60S ribosomal protein L1, putative
Q8I3T8	PF3D7_0517000	Q8I3T8_PLAF7 60S ribosomal protein L12, putative
Q8IJZ7	PF3D7_1004000	Q8IJZ7_PLAF7 60S ribosomal protein L13, putative
Q8IAX6	PF3D7_0814000	Q8IAX6_PLAF7 60S ribosomal protein L13
Q8IDS6	PF3D7_1341200	Q8IDS6_PLAF7 60S ribosomal protein L18a
C6KSY6	PF3D7_0614500	C6KSY6_PLAF7 60S ribosomal protein L19
Q8I3T9	PF3D7_0516900	Q8I3T9_PLAF7 60S ribosomal protein L2
Q8ILK3	PF3D7_1426000	Q8ILK3_PLAF7 60S ribosomal protein L21
Q8IKM5	PF3D7_1460700	Q8IKM5_PLAF7 60S ribosomal protein L27
Q8IHU0	PF3D7_1142500	Q8IHU0_PLAF7 60S ribosomal protein L28
Q8IJC6	PF3D7_1027800	Q8IJC6_PLAF7 60S ribosomal protein L3
Q8IJK8	PF3D7_1019400	Q8IJK8_PLAF7 60S ribosomal protein L30e, putative
Q8I431	PF3D7_0507100	Q8I431_PLAF7 60S ribosomal protein L4
Q8ILL3	PF3D7_1424100	Q8ILL3_PLAF7 60S ribosomal protein L5, putative
O97250	PF3D7_0307200	O97250_PLAF7 60S ribosomal protein L7, putative
Q8ILL2	PF3D7_1424400	Q8ILL2_PLAF7 60S ribosomal protein L7-3, putative
Q8II61	PF3D7_1130200	Q8II61_PLAF7 60S acidic ribosomal protein P0
Q8I2Z8	PF3D7_0915400	Q8I2Z8_PLAF7 Probable ATP-dependent 6-phosphofructokinase
A0A144A1R5	PF3D7_1246200	A0A144A1R5_PLAF7 Actin I
A0A144A3N9	PF3D7_1412500	A0A144A3N9_PLAF7 Actin II
Q8I6Z1	PF3D7_0731600	Q8I6Z1_PLAF7 Acyl-CoA synthetase
Q8IJV6	PF3D7_1008900	Q8IJV6_PLAF7 Adenylate kinase
Q6ZLZ9	PF3D7_0903700	Q6ZLZ9_PLAF7 Tubulin alpha chain
Q8IDP8	PF3D7_1344800	Q8IDP8_PLAF7 Aspartate carbamoyltransferase
Q8IKJ0	PF3D7_1464700	Q8IKJ0_PLAF7 V-type proton ATPase subunit
Q9TY94	PF3D7_0209800	Q9TY94_PLAF7 ATP-dependent RNA helicase UAP56
Q8IIR9	PF3D7_1108400	Q8IIR9_PLAF7 Casein kinase 2, alpha subunit
C6KT34	PF3D7_0619400	C6KT34_PLAF7 Cell division cycle protein 48 homologue,putative
Q8IIV8	PF3D7_1104400	Q8IIV8_PLAF7 Uncharacterized protein
Q8ILR7	PF3D7_1417800	Q8ILR7_PLAF7 DNA helicase
Q8I3J5	PF3D7_0527000	Q8I3J5_PLAF7 DNA replication licensing factor MCM3, putative
Q8IEE5	PF3D7_1317100	Q8IEE5_PLAF7 DNA replication licensing factor MCM4
Q8IAX8	PF3D7_0814200	Q8IAX8_PLAF7 DNA/RNA-binding protein Alba 1
Q8IDN4	PF3D7_1346300	Q8IDN4_PLAF7 DNA/RNA-binding protein Alba 2
Q8IJX8	PF3D7_1006200	Q8IJX8_PLAF7 DNA/RNA-binding protein Alba 3
Q8IDM3	PF3D7_1347500	Q8IDM3_PLAF7 DNA/RNA-binding protein Alba 4
O96236	PF3D7_0215700	O96236_PLAF7 DNA-directed RNA polymerase subunit beta
Q8I2S6	PF3D7_0923000	Q8I2S6_PLAF7 DNA-directed RNA polymerase II subunit RPB3,putative
Q8I0P6	PF3D7_1357000	Q8I0P6_PLAF7 Elongation factor 1-alpha
Q8IKW5	PF3D7_1451100	Q8IKW5_PLAF7 Elongation factor 2
Q8IIR7	PF3D7_1108600	Q8IIR7_PLAF7 Endoplasmic reticulum-resident calcium binding protein
Q8I0V4	PF3D7_1222300	Q8I0V4_PLAF7 Endoplasmin, putative
A0A143ZZ61	PF3D7_1015900	A0A143ZZ61_PLAF7 Enolase
Q8IC35	PF3D7_0703500	Q8IC35_PLAF7 Erythrocyte membrane-associated antigen
Q8IKF0	PF3D7_1468700	Q8IKF0_PLAF7 Eukaryotic initiation factor 4A
Q8I5S6	PF3D7_1212700	Q8I5S6_PLAF7 Eukaryotic translation initiation factor 3 subunit A
Q8IAZ3	PF3D7_0815600	Q8IAZ3_PLAF7 Eukaryotic translation initiation factor 3 subunit G
Q8IKC8	PF3D7_1471100	Q8IKC8_PLAF7 Exported protein 2
Q8IL56	PF3D7_1441400	Q8IL56_PLAF7 FACT complex subunit SSRP1
A0A144A3T1	PF3D7_1444800	A0A144A3T1_PLAF7 Fructose-bisphosphate aldolase
Q8IKK7	PF3D7_1462800	Q8IKK7_PLAF7 Glyceraldehyde-3-phosphate dehydrogenase
A0A143ZWU2	PF3D7_1016300	A0A143ZWU2_PLAF7 Glycophorin binding protein
Q7KQK6	PF3D7_1117700	Q7KQK6_PLAF7 GTP-binding nuclear protein
Q8IIJ8	PF3D7_1116800	Q8IIJ8_PLAF7 Heat shock protein 101
Q8IC01	PF3D7_0708800	Q8IC01_PLAF7 Heat shock protein 110
O96212	PF3D7_0213100	O96212_PLAF7 Protein SIS1
Q8IB24	PF3D7_0818900	Q8IB24_PLAF7 Heat shock protein 70
Q8I2X4	PF3D7_0917900	Q8I2X4_PLAF7 Heat shock protein 70
K7NTP5	PF3D7_0831700	K7NTP5_PLAF7 Heat shock protein 70
Q8IC05	PF3D7_0708400	Q8IC05_PLAF7 Heat shock protein 90
C0H571	PF3D7_0929400	C0H571_PLAF7 High molecular weight rhoptry protein 2
Q8I395	PF3D7_0905400	Q8I395_PLAF7 High molecular weight rhoptry protein 3
O97320	PF3D7_0320900	O97320_PLAF7 Histone H2A
Q8I3J0	PF3D7_0527500	Q8I3J0_PLAF7 Hsc70-interacting protein
Q8IL88	PF3D7_1437900	Q8IL88_PLAF7 HSP40, subfamily A, putative
Q8I2U5	PF3D7_0920800	Q8I2U5_PLAF7 Inosine-5'-monophosphate dehydrogenase
Q8I3M5	PF3D7_0524000	Q8I3M5_PLAF7 Karyopherin beta
Q76NM3	PF3D7_1324900	Q76NM3_PLAF7 L-lactate dehydrogenase
Q8I3F0	PF3D7_0532400	Q8I3F0_PLAF7 Lysine-rich membrane-associated PHISTb protein
Q8I492	PF3D7_0500800	Q8I492_PLAF7 Mature parasite-infected erythrocyte surface antigen
Q8I0U8	PF3D7_0930300	Q8I0U8_PLAF7 Merozoite surface protein 1
A0A144A026	PF3D7_1228600	A0A144A026_PLAF7 Merozoite surface protein 9
Q8I2W3	PF3D7_0919000	Q8I2W3_PLAF7 Nucleosome assembly protein
O77361	PF3D7_0310400	O77361_PLAF7 Parasite-infected erythrocyte surface protein
Q8IE67	PF3D7_1325100	Q8IE67_PLAF7 Phosphoribosylpyrophosphate synthetase
Q8I6V3	PF3D7_1408000	Q8I6V3_PLAF7 Plasmepsin II
Q8I206	PF3D7_0402000	Q8I206_PLAF7 Uncharacterized protein
Q8I3F1	PF3D7_0532300	Q8I3F1_PLAF7 Uncharacterized protein
Q8IBE9	PF3D7_0731300	Q8IBE9_PLAF7 Uncharacterized protein
Q8IC42	PF3D7_0702500	Q8IC42_PLAF7 Uncharacterized protein
Q8I5H4	PF3D7_1224300	Q8I5H4_PLAF7 Polyadenylate-binding protein
Q8IJS7	PF3D7_1011800	Q8IJS7_PLAF7 PRE-binding protein
Q8ILI2	PF3D7_1428300	Q8ILI2_PLAF7 Proliferation-associated protein 2g4, putative
Q8IK90	PF3D7_1474800	Q8IK90_PLAF7 Proteasome endopeptidase complex
Q8IBI3	PF3D7_0727400	Q8IBI3_PLAF7 Proteasome subunit alpha type
Q7K6A9	PF3D7_0803800	Q7K6A9_PLAF7 Proteasome subunit beta
Q8IDN6	PF3D7_1346100	Q8IDN6_PLAF7 Protein transport protein SEC61 subunit alpha
Q8ILZ1	PF3D7_1410400	Q8ILZ1_PLAF7 Rhoptry-associated protein 1
Q8I484	PF3D7_0501600	Q8I484_PLAF7 Rhoptry-associated protein 2
Q8I2Y5	PF3D7_0916700	Q8I2Y5_PLAF7 RNA-binding protein musashi, putative
C0H570	PF3D7_0929200	C0H570_PLAF7 RNA-binding protein, putative
Q8IDB7	PF3D7_1359400	Q8IDB7_PLAF7 CUGBP Elav-like family member 1
Q8I2X3	PF3D7_0918000	Q8I2X3_PLAF7 Glideosome-associated protein 50
Q8IL86	PF3D7_1438100	Q8IL86_PLAF7 Secretory complex protein 62
A0A143ZWK2	PF3D7_0207600	A0A143ZWK2_PLAF7 Serine repeat antigen 5
Q9TY96	PF3D7_0207500	Q9TY96_PLAF7 Serine repeat antigen 6
Q8IC43	PF3D7_0702400	Q8IC43_PLAF7 Small exported membrane protein 1
O97282	PF3D7_0320300	O97282_PLAF7 T-complex protein 1 subunit epsilon
O96220	PF3D7_0214000	O96220_PLAF7 T-complex protein 1 subunit theta
O97247	PF3D7_0306800	O97247_PLAF7 T-complex protein 1 subunit beta
Q8II43	PF3D7_1132200	Q8II43_PLAF7 T-complex protein 1 subunit alpha
Q8ILA1	PF3D7_1436300	Q8ILA1_PLAF7 Translocon component PTEX150
A0A143ZWL7	PF3D7_1008700	A0A143ZWL7_PLAF7 Tubulin beta chain
Q8ID50	PF3D7_1365900	Q8ID50_PLAF7 Ubiquitin-60S ribosomal protein L40
Q8I5Q3	PF3D7_1215300	Q8I5Q3_PLAF7 10 kDa chaperonin
Q8IAM2	PF3D7_0802200	Q8IAM2_PLAF7 1-cys peroxiredoxin
Q8IJW0	PF3D7_1008400	Q8IJW0_PLAF7 26S protease regulatory subunit 4, putative
Q8II60	PF3D7_1130400	Q8II60_PLAF7 26S protease regulatory subunit 6A, putative
Q8IEK3	PF3D7_1311500	Q8IEK3_PLAF7 26S protease regulatory subunit 7, putative
Q8IJM0	PF3D7_1017900	Q8IJM0_PLAF7 26S proteasome regulatory subunit p55, putative
Q8IKH3	PF3D7_1466300	Q8IKH3_PLAF7 26S proteasome regulatory subunit RPN2,putative
Q8IDV2	PF3D7_1338100	Q8IDV2_PLAF7 26S proteasome regulatory subunit RPN3,putative
Q8IM66	PF3D7_1402300	Q8IM66_PLAF7 26S proteasome regulatory subunit RPN6
Q8I323	PF3D7_0912900	Q8I323_PLAF7 26S proteasome regulatory subunit RPN8,putative
Q8I6S5	PF3D7_0820700	Q8I6S5_PLAF7 2-oxoglutarate dehydrogenase E1 component
Q8IIB4	PF3D7_1124900	Q8IIB4_PLAF7 60S ribosomal protein L35, putative
Q8I3L4	PF3D7_0525100	Q8I3L4_PLAF7 Acyl-CoA synthetase
Q8I535	PF3D7_1238800	Q8I535_PLAF7 Acyl-CoA synthetase
Q8IJA9	PF3D7_1029600	Q8IJA9_PLAF7 Adenosine deaminase
Q8IE96	PF3D7_1322000	Q8IE96_PLAF7 Adenosine-diphosphatase, putative
Q8I4Y5	PF3D7_1244600	Q8I4Y5_PLAF7 ADP-ribosylation factor GTPase-activating protein, putative
A0A144A2H0	PF3D7_1454400	A0A144A2H0_PLAF7 Aminopeptidase P
O77330	PF3D7_0309500	O77330_PLAF7 Asparagine synthetase [glutamine-hydrolyzing],putative
Q8I0V2	PF3D7_1235700	Q8I0V2_PLAF7 ATP synthase subunit beta
Q8I377	PF3D7_0907400	Q8I377_PLAF7 ATP-dependent protease ATPase subunit ClpY
Q8IJR6	PF3D7_1012900	Q8IJR6_PLAF7 Autophagy-related protein 18, putative
Q8IKN3	PF3D7_1459800	Q8IKN3_PLAF7 Bax inhibitor 1, putative
Q76NN8	PF3D7_0106300	Q76NN8_PLAF7 Calcium-transporting ATPase
Q8I562	PF3D7_1236100	Q8I562_PLAF7 Clustered-asparagine-rich protein
Q8ILG6	PF3D7_1429800	Q8ILG6_PLAF7 Coatamer beta subunit, putative
Q8I546	PF3D7_1237700	Q8I546_PLAF7 Uncharacterized protein
Q8IM01	PF3D7_1409400	Q8IM01_PLAF7 Uncharacterized protein
O96191	PF3D7_0210900	O96191_PLAF7 Uncharacterized protein
A0A143ZXS2	PF3D7_0216700.2	A0A143ZXS2_PLAF7 Autophagy-related protein 11, putative
O97271	PF3D7_0315600	O97271_PLAF7 Zinc finger protein, putative
C6KT13	PF3D7_0617200	C6KT13_PLAF7 Uncharacterized protein
Q8IBY8	PF3D7_0710200	Q8IBY8_PLAF7 Uncharacterized protein
Q8IBP0	PF3D7_0721100	Q8IBP0_PLAF7 Uncharacterized protein
C0H4U4	PF3D7_0813300	C0H4U4_PLAF7 Uncharacterized protein
C0H4U5	PF3D7_0813400	C0H4U5_PLAF7 Uncharacterized protein
C0H535	PF3D7_0912500	C0H535_PLAF7 Uncharacterized protein
Q8I2Q0	PF3D7_0925900	Q8I2Q0_PLAF7 Uncharacterized protein
Q8IK07	PF3D7_1002900	Q8IK07_PLAF7 Uncharacterized protein
A0A143ZYL5	PF3D7_1036900	A0A143ZYL5_PLAF7 Uncharacterized protein
Q8IIU5	PF3D7_1105800	Q8IIU5_PLAF7 Uncharacterized protein
Q8IIC8	PF3D7_1123500	Q8IIC8_PLAF7 Uncharacterized protein
Q8IE81	PF3D7_1323600	Q8IE81_PLAF7 Uncharacterized protein
C0H5L7	PF3D7_1369500	C0H5L7_PLAF7 Uncharacterized protein
Q8IL16	PF3D7_1445700	Q8IL16_PLAF7 Uncharacterized protein
Q8I3A0	PF3D7_0904900	Q8I3A0_PLAF7 Copper-transporting ATPase
Q8IIL0	PF3D7_1115400	Q8IIL0_PLAF7 Cysteine proteinase falcipain 3
O77310	PF3D7_0302500	O77310_PLAF7 Cytoadherence linked asexual protein 3.1
Q8I3N0	PF3D7_0523400	Q8I3N0_PLAF7 DnaJ protein, putative
Q8I2W2	PF3D7_0919100	Q8I2W2_PLAF7 DnaJ protein, putative
Q8ILV6	PF3D7_1413900	Q8ILV6_PLAF7 DnaJ protein, putative
Q8IJ52	PF3D7_1035700	Q8IJ52_PLAF7 Duffy binding-like merozoite surface protein
Q7KQM5	PF3D7_1401400	Q7KQM5_PLAF7 Early transcribed membrane protein 14.1
Q8I3F3	PF3D7_0532100	Q8I3F3_PLAF7 Early transcribed membrane protein 5
Q8IEI6	PF3D7_1302000	Q8IEI6_PLAF7 EMP1-trafficking protein
Q8IJW4	PF3D7_1007900	Q8IJW4_PLAF7 Eukaryotic translation initiation factor 3 subunit D
Q8I3T1	PF3D7_0517700	Q8I3T1_PLAF7 Eukaryotic translation initiation factor 3 subunit B
Q76NL8	PF3D7_1360800	Q76NL8_PLAF7 Falcilysin
Q8IIK1	PF3D7_1116500	Q8IIK1_PLAF7 Folate transporter 2
O77389	PF3D7_0316600	O77389_PLAF7 Formate-nitrite transporter
Q8IFN1	PF3D7_0423500	Q8IFN1_PLAF7 Glideosome associated protein with multiple membrane spans 2
Q8I5I8	PF3D7_1222700	Q8I5I8_PLAF7 Glideosome-associated protein 45
Q8ILA4	PF3D7_1436000	Q8ILA4_PLAF7 Glucose-6-phosphate isomerase
C0H551	PF3D7_0922600	C0H551_PLAF7 Glutamine synthetase, putative
Q8IIB6	PF3D7_1124700	Q8IIB6_PLAF7 GrpE protein homolog
Q8ILS0	PF3D7_1417500	Q8ILS0_PLAF7 H/ACA ribonucleoprotein complex subunit 4,putative
C0H5H0	PF3D7_1344200	C0H5H0_PLAF7 Heat shock protein 110, putative
A0A143ZY16	PF3D7_0501100.2	A0A143ZY16_PLAF7 Heat shock protein 40, type II
Q8IJN9	PF3D7_1015600	Q8IJN9_PLAF7 Heat shock protein 60
Q8II24	PF3D7_1134000	Q8II24_PLAF7 Heat shock protein 70
Q8III6	PF3D7_1118200	Q8III6_PLAF7 Heat shock protein 90, putative
Q8IL32	PF3D7_1443900	Q8IL32_PLAF7 Heat shock protein 90, putative
Q8IIR6	PF3D7_1108700	Q8IIR6_PLAF7 Heat shock protein DnaJ homologue Pfj2
Q7KWJ5	PF3D7_0204700	Q7KWJ5_PLAF7 Hexose transporter
Q8IB14	PF3D7_0817900	Q8IB14_PLAF7 High mobility group protein B2
A0A144A2J9	PF3D7_1434300	A0A144A2J9_PLAF7 Hsp70/Hsp90 organizing protein
Q8I5I0	PF3D7_1223700	Q8I5I0_PLAF7 Iron transporter, putative
Q8I6T2	PF3D7_1345700	Q8I6T2_PLAF7 Isocitrate dehydrogenase [NADP]
Q8IAW0	PF3D7_0812400	Q8IAW0_PLAF7 Importin subunit alpha
Q9TY99	PF3D7_0202000	Q9TY99_PLAF7 Knob-associated histidine-rich protein
O97227	PF3D7_0303700	O97227_PLAF7 Dihydrolipoamide acetyltransferase component of pyruvate dehydrogenase complex
O96275	PF3D7_0220000	O96275_PLAF7 Liver stage antigen 3
Q8IL11	PF3D7_1446200	Q8IL11_PLAF7 M17 leucyl aminopeptidase
Q8IEK1	PF3D7_1311800	Q8IEK1_PLAF7 M1-family alanyl aminopeptidase
A0A143ZX41	PF3D7_0206800	A0A143ZX41_PLAF7 Merozoite surface protein 2
Q8IJ55	PF3D7_1035400	Q8IJ55_PLAF7 Merozoite surface protein 3
Q8ILB6	PF3D7_1434800	Q8ILB6_PLAF7 Mitochondrial acidic protein MAM33, putative
Q8I3N3	PF3D7_0523100	Q8I3N3_PLAF7 Mitochondrial processing peptidase alpha subunit, putative
Q8IDY0	PF3D7_1334800	Q8IDY0_PLAF7 MSP7-like protein
Q7K6A5	PF3D7_0523000	Q7K6A5_PLAF7 Multidrug resistance protein 1
Q8IKZ6	PF3D7_1447900	Q8IKZ6_PLAF7 Multidrug resistance protein 2
Q8ILT0	PF3D7_1416500	Q8ILT0_PLAF7 Glutamate dehydrogenase
Q8IJC0	PF3D7_1028400	Q8IJC0_PLAF7 Nucleolar preribosomal assembly protein,putative
Q8I2A8	PF3D7_0103200	Q8I2A8_PLAF7 Nucleoside transporter 4
C6KSY4	PF3D7_0614300	C6KSY4_PLAF7 Organic anion transporter
Q8I4T3	PF3D7_1250100	Q8I4T3_PLAF7 Osmiophilic body protein
Q8II72	PF3D7_1129100	Q8II72_PLAF7 Parasitophorous vacuolar protein 1
Q8IIK8	PF3D7_1115600	Q8IIK8_PLAF7 Peptidyl-prolyl cis-trans isomerase
O97307	PF3D7_0324100	O97307_PLAF7 Pfmc-2TM Maurer's cleft two transmembrane protein
Q8IKJ1	PF3D7_1464600	Q8IKJ1_PLAF7 Serine/threonine protein phosphatase UIS2,putative
Q8IDQ9	PF3D7_1343000	Q8IDQ9_PLAF7 Phosphoethanolamine N-methyltransferase
Q8IIG6	PF3D7_1120100	Q8IIG6_PLAF7 Phosphoglycerate mutase
A0A144A171	PF3D7_1407900	A0A144A171_PLAF7 Plasmepsin I
Q8IM15	PF3D7_1408100	Q8IM15_PLAF7 Plasmepsin III
Q8IEJ0	PF3D7_1301700	Q8IEJ0_PLAF7 Uncharacterized protein
Q8I635	PF3D7_1201000	Q8I635_PLAF7 Uncharacterized protein
Q8I207	PF3D7_0401800	Q8I207_PLAF7 Uncharacterized protein
Q8IAK9	PF3D7_0801000	Q8IAK9_PLAF7 Uncharacterized protein
O97336	PF3D7_0301700	O97336_PLAF7 Uncharacterized protein
C0H4Z7	PF3D7_0831400	C0H4Z7_PLAF7 Uncharacterized protein
Q8IDG9	PF3D7_1353100	Q8IDG9_PLAF7 Uncharacterized protein
O77325	PF3D7_0308600	O77325_PLAF7 Pre-mRNA-processing factor 19, putative
Q8IEJ5	PF3D7_1312700	Q8IEJ5_PLAF7 Uncharacterized protein
O77396	PF3D7_0317000	O77396_PLAF7 Proteasome subunit alpha type-3, putative
Q8I0U7	PF3D7_0931800	Q8I0U7_PLAF7 Proteasome subunit beta type-6, putative
C0H4Y6	PF3D7_0827900	C0H4Y6_PLAF7 Protein disulfide-isomerase
Q8II93	PF3D7_1127000	Q8II93_PLAF7 Protein phosphatase, putative
C0H4W6	PF3D7_0821800	C0H4W6_PLAF7 Protein transport protein Sec61 subunit beta
Q8I3X4	PF3D7_0513300	Q8I3X4_PLAF7 Purine nucleoside phosphorylase
C6KTA4	PF3D7_0626800	C6KTA4_PLAF7 Pyruvate kinase
Q8IJ37	PF3D7_1037100	Q8IJ37_PLAF7 Pyruvate kinase 2
Q76NM4	PF3D7_1320600	Q76NM4_PLAF7 Ras-related protein Rab-11A
Q7K6A8	PF3D7_0512600	Q7K6A8_PLAF7 Ras-related protein Rab-1B
Q8I274	PF3D7_0106800	Q8I274_PLAF7 Ras-related protein Rab-5C
C0H516	PF3D7_0903200	C0H516_PLAF7 Ras-related protein RAB7
O96260	PF3D7_0218000	O96260_PLAF7 Replication factor C subunit 2, putative
A0A143ZYK6	PF3D7_1114100.2	A0A143ZYK6_PLAF7 Rhomboid-like protein
C0H4M0	PF3D7_0707300	C0H4M0_PLAF7 Rhoptry-associated membrane antigen
Q8I2G1	PF3D7_0935900	Q8I2G1_PLAF7 Ring-exported protein 1
Q8I2G0	PF3D7_0936000	Q8I2G0_PLAF7 Ring-exported protein 2
Q8I0U6	PF3D7_0102200	Q8I0U6_PLAF7 Ring-infected erythrocyte surface antigen
Q8ILZ7	PF3D7_1409800	Q8ILZ7_PLAF7 CUGBP Elav-like family member 2, putative
Q8ILU3	PF3D7_1415300	Q8ILU3_PLAF7 RNA-binding protein Nova-1, putative
Q8IB66	PF3D7_0823200	Q8IB66_PLAF7 RNA-binding protein, putative
Q8I2R8	PF3D7_0923900	Q8I2R8_PLAF7 RNA-binding protein, putative
A0A143ZX28	PF3D7_1002400.2	A0A143ZX28_PLAF7 RNA-binding protein, putative
Q8IJX3	PF3D7_1006800	Q8IJX3_PLAF7 Single-strand telomeric DNA-binding protein GBP2, putative
Q7K6A4	PF3D7_0922200	Q7K6A4_PLAF7 S-adenosylmethionine synthase
A0A143ZZC7	PF3D7_1035200	A0A143ZZC7_PLAF7 S-antigen
Q8I566	PF3D7_1235600	Q8I566_PLAF7 Serine hydroxymethyltransferase
O96164	PF3D7_0207700	O96164_PLAF7 Serine repeat antigen 4
Q8IJI0	PF3D7_1022400	Q8IJI0_PLAF7 Serine/arginine-rich splicing factor 4
Q8IJN3	PF3D7_1016400	Q8IJN3_PLAF7 Serine/threonine protein kinase, FIKK family
Q8I487	PF3D7_0501300	Q8I487_PLAF7 Skeleton-binding protein 1
Q8IES0	PF3D7_1304500	Q8IES0_PLAF7 Small heat shock protein, putative
Q8IKV7	PF3D7_1451900	Q8IKV7_PLAF7 Ribosome biogenesis protein TSR1, putative
Q8I0X0	PF3D7_0509000	Q8I0X0_PLAF7 SNAP protein (Soluble N-ethylmaleimide-sensitive factor attachment protein), putative
Q8IKV8	PF3D7_1451800	Q8IKV8_PLAF7 Sortilin
A0A143ZW95	PF3D7_0608310	A0A143ZW95_PLAF7 Sorting assembly machinery 50 kDa subunit,putative
Q8II73	PF3D7_1129000	Q8II73_PLAF7 Spermidine synthase
Q8I298	PF3D7_0104200	Q8I298_PLAF7 StAR-related lipid transfer protein
Q8IIR8	PF3D7_1108500	Q8IIR8_PLAF7 Succinate--CoA ligase [ADP-forming] subunit alpha, mitochondrial
Q8ILP3	PF3D7_1420700	Q8ILP3_PLAF7 Surface protein P113
Q8I5C4	PF3D7_1229500	Q8I5C4_PLAF7 T-complex protein 1 subunit gamma
C0H5I7	PF3D7_1357800	C0H5I7_PLAF7 T-complex protein 1 subunit delta
Q8IEC8	PF3D7_1318800	Q8IEC8_PLAF7 Translocation protein SEC63
Q8I305	PF3D7_0914700	Q8I305_PLAF7 Transporter, putative
Q8IDS0	PF3D7_1341900	Q8IDS0_PLAF7 V-type proton ATPase subunit D, putative
Q8I2H3	PF3D7_0934500	Q8I2H3_PLAF7 V-type proton ATPase subunit E, putative
Q8IEP9	PF3D7_1306600	Q8IEP9_PLAF7 V-type proton ATPase subunit H
Q8IAQ8	PF3D7_0806800	Q8IAQ8_PLAF7 Vacuolar proton translocating ATPase subunit A,putative
Q8IL71	PF3D7_1439800	Q8IL71_PLAF7 Vesicle-associated membrane protein, putative
Q8IKR1	PF3D7_1456800	Q8IKR1_PLAF7 V-type H(+)-translocating pyrophosphatase,putative
