# Supplementary material for: Identification of Plasmodium falciparum nuclear proteins by mass spectrometry and proposed protein annotation
Source: PLoS One. 2018 Oct 31;13(10):e0205596. doi: 10.1371/journal.pone.0205596 (PMC6209197; doi:10.1371/journal.pone.0205596)
Supplement: S6 Fig — (XLSX) [file pone.0205596.s006.xlsx]

## Sheet: Rib Prot Ordered data
PlasmoDB ID	Briquet	Plasmobase	PlasmoDB	Voss	Total	Protein Description	N° total
PF3D7_0719700	1	1	1	1	4	40S ribosomal protein S10, putative	1
PF3D7_0516200	1	1	1	1	4	40S ribosomal protein S11	2
PF3D7_0317600	1	1	1	1	4	40S ribosomal protein S11, putative (RPS11)	3
PF3D7_0307100	1	1	1	1	4	40S ribosomal protein S12, putative	4
PF3D7_1358800	1	1	1	1	4	40S ribosomal protein S15 (RPS15)	5
PF3D7_0316800	1	1	1	1	4	40S ribosomal protein S15A, putative	6
PF3D7_0813900	1	1	1	1	4	40S ribosomal protein S16, putative	7
PF3D7_1242700	1	1	1	1	4	40S ribosomal protein S17, putative	8
PF3D7_1126200	1	1	1	1	4	40S ribosomal protein S18, putative	9
PF3D7_0422400	1	1	1	1	4	40S ribosomal protein S19 (RPS19)	10
PF3D7_1317800	1	1	1	1	4	40S ribosomal protein S19 (RPS19)	11
PF3D7_1026800	1	1	1	1	4	40S ribosomal protein S2 (RPS2)	12
PF3D7_1003500	1	1	1	1	4	40S ribosomal protein S20e, putative	13
PF3D7_0519400	1	1	1	1	4	40S ribosomal protein S24 (RPS24)	14
PF3D7_1421200	1	1	1	1	4	40S ribosomal protein S25 (RPS25)	15
PF3D7_0217800	1	1	1	1	4	40S ribosomal protein S26 (RPS26)	16
PF3D7_1308300	1	1	1	1	4	40S ribosomal protein S27 (RPS27)	17
PF3D7_1461300	1	1	1	1	4	40S ribosomal protein S28e, putative	18
PF3D7_1465900	1	1	1	1	4	40S ribosomal protein S3	19
PF3D7_0322900	1	1	1	1	4	40S ribosomal protein S3A, putative	20
PF3D7_1105400	1	1	1	1	4	40S ribosomal protein S4, putative	21
PF3D7_1447000	1	1	1	1	4	40S ribosomal protein S5	22
PF3D7_0721600	1	1	1	1	4	40S ribosomal protein S5, putative	23
PF3D7_1342000	1	1	1	1	4	40S ribosomal protein S6	24
PF3D7_1302800	1	1	1	1	4	40S ribosomal protein S7, putative	25
PF3D7_1408600	1	1	1	1	4	40S ribosomal protein S8e, putative	26
PF3D7_0520000	1	1	1	1	4	40S ribosomal protein S9, putative	27
PF3D7_1441200	1	1	1	1	4	60S ribosomal protein L1, putative	28
PF3D7_1414300	1	1	1	1	4	60S ribosomal protein L10, putative	29
PF3D7_0719600	1	1	1	1	4	60S ribosomal protein L11a, putative	30
PF3D7_0517000	1	1	1	1	4	60S ribosomal protein L12, putative	31
PF3D7_1004000	1	1	1	1	4	60S ribosomal protein L13, putative	32
PF3D7_0814000	1	1	1	1	4	60S ribosomal protein L13-2, putative	33
PF3D7_1431700	1	1	1	1	4	60S ribosomal protein L14, putative	34
PF3D7_0415900	1	1	1	1	4	60S ribosomal protein L15, putative	35
PF3D7_1351400	1	1	1	1	4	60S ribosomal protein L17, putative	36
PF3D7_1341200	1	1	1	1	4	60S ribosomal protein L18, putative	37
PF3D7_1341300	1	1	1	1	4	60S ribosomal protein L18-2, putative	38
PF3D7_0614500	1	1	1	1	4	60S ribosomal protein L19 (RPL19)	39
PF3D7_0516900	1	1	1	1	4	60S ribosomal protein L2 (RPL2)	40
PF3D7_1426000	1	1	1	1	4	60S ribosomal protein L21 (RPL21)	41
PF3D7_0821700	1	1	1	1	4	60S ribosomal protein L22, putative	42
PF3D7_1323400	1	1	1	1	4	60S ribosomal protein L23 (RPL23)	43
PF3D7_1331800	1	1	1	1	4	60S ribosomal protein L23, putative	44
PF3D7_1309100	1	1	1	1	4	60S ribosomal protein L24, putative	45
PF3D7_0312800	1	1	1	1	4	60S ribosomal protein L26, putative	46
PF3D7_1460700	1	1	1	1	4	60S ribosomal protein L27 (RPL27)	47
PF3D7_0618300	1	1	1	1	4	60S ribosomal protein L27a, putative	48
PF3D7_1142500	1	1	1	1	4	60S ribosomal protein L28 (RPL28)	49
PF3D7_1019400	1	1	1	1	4	60S ribosomal protein L30e, putative	50
PF3D7_0503800	1	1	1	1	4	60S ribosomal protein L31 (RPL31)	51
PF3D7_0903900	1	1	1	1	4	60S ribosomal protein L32 (RPL32)	52
PF3D7_0710600	1	1	1	1	4	60S ribosomal protein L34 (RPL34)	53
PF3D7_1124900	1	1	1	1	4	60S ribosomal protein L35, putative	54
PF3D7_1142600	1	1	1	1	4	60S ribosomal protein L35ae, putative	55
PF3D7_1130100	1	1	1	1	4	60S ribosomal protein L38 (RPL38)	56
PF3D7_0507100	1	1	1	1	4	60S ribosomal protein L4 (RPL4)	57
PF3D7_1424100	1	1	1	1	4	60S ribosomal protein L5, putative	58
PF3D7_1323100	1	1	1	1	4	60S ribosomal protein L6, putative	59
PF3D7_1338200	1	1	1	1	4	60S ribosomal protein L6-2, putative	60
PF3D7_0307200	1	1	1	1	4	60S ribosomal protein L7, putative	61
PF3D7_1424400	1	1	1	1	4	60S ribosomal protein L7-3, putative	62
PF3D7_1144000	1	1	1		3	40S ribosomal protein S21 (RPS21)	63
PF3D7_0705700	1	1	1		3	40S ribosomal protein S29, putative	64
PF3D7_1460300	1	1	1		3	60S ribosomal protein L29, putative	65
PF3D7_1027800	1	1	1		3	60S ribosomal protein L3 (RPL3)	66
PF3D7_1109900	1	1	1		3	60S ribosomal protein L36 (RPL36)	67
PF3D7_0210100.1	1	1	1		3	60S ribosomal protein L37ae, putative	68
PF3D7_0304400	1	1	1		3	60S ribosomal protein L44 (RPL44)	69
PF3D7_0419800	1	1	1		3	60S ribosomal protein L7ae/L30e, putative	70
PF3D7_1130200	1	1	1		3	60S ribosomal protein P0 (PfP0)	71
PF3D7_0306900		1	1	1	3	40S ribosomal protein S23, putative	72
PF3D7_0219200		1	1		2	40S ribosomal protein S30	73
PF3D7_0706400		1	1		2	60S ribosomal protein L37 (RPL37)	74
PF3D7_0210100.2		1	1		2	60S ribosomal protein L37ae, putative	75
PF3D7_0611700		1	1		2	60S ribosomal protein L39 (RPL39)	76
PF3D7_1144300		1	1		2	60S ribosomal protein L41 (RPL41)	77
PF3D7_0506100		1	1		2	60S ribosomal subunit protein L24-2, putative	78
PF3D7_0309600	1		1	1	3	60S acidic ribosomal protein P2 (PfP2)	79
PF3D7_1103100	1		1	1	3	60S acidic ribosomal protein P1, putative (RPP1)	80
PF3D7_1402500				1	1	40S ribosomal protein S31/UBI, putative	81
PF3D7_1027700.2				1	1	60S ribosomal protein L3, putative	82
PF3D7_1354600			1		1	60S ribosomal protein L7-2, putative	83
Total général	73	78	81	67	299

## Sheet: Rib Prot Raw data 
Étiquettes de lignes	Vaq Res	Plasmobase	PlasmoDB	Voss Res	Total général		ID	Protein Description
PF3D7_0217800	1	1	1	1	4		PF3D7_0217800	40S ribosomal protein S26 (RPS26)
PF3D7_0719700	1	1	1	1	4		PF3D7_0719700	40S ribosomal protein S10, putative
PF3D7_0516200	1	1	1	1	4		PF3D7_0516200	40S ribosomal protein S11
PF3D7_0317600	1	1	1	1	4		PF3D7_0317600	40S ribosomal protein S11, putative (RPS11)
PF3D7_0307100	1	1	1	1	4		PF3D7_0307100	40S ribosomal protein S12, putative
PF3D7_1358800	1	1	1	1	4		PF3D7_1358800	40S ribosomal protein S15 (RPS15)
PF3D7_0316800	1	1	1	1	4		PF3D7_0316800	40S ribosomal protein S15A, putative
PF3D7_0813900	1	1	1	1	4		PF3D7_0813900	40S ribosomal protein S16, putative
PF3D7_1242700	1	1	1	1	4		PF3D7_1242700	40S ribosomal protein S17, putative
PF3D7_1126200	1	1	1	1	4		PF3D7_1126200	40S ribosomal protein S18, putative
PF3D7_0422400	1	1	1	1	4		PF3D7_0422400	40S ribosomal protein S19 (RPS19)
PF3D7_1317800	1	1	1	1	4		PF3D7_1317800	40S ribosomal protein S19 (RPS19)
PF3D7_1026800	1	1	1	1	4		PF3D7_1026800	40S ribosomal protein S2 (RPS2)
PF3D7_1003500	1	1	1	1	4		PF3D7_1003500	40S ribosomal protein S20e, putative
PF3D7_0519400	1	1	1	1	4		PF3D7_0519400	40S ribosomal protein S24 (RPS24)
PF3D7_1421200	1	1	1	1	4		PF3D7_1421200	40S ribosomal protein S25 (RPS25)
PF3D7_1308300	1	1	1	1	4		PF3D7_1308300	40S ribosomal protein S27 (RPS27)
PF3D7_1461300	1	1	1	1	4		PF3D7_1461300	40S ribosomal protein S28e, putative
PF3D7_1465900	1	1	1	1	4		PF3D7_1465900	40S ribosomal protein S3
PF3D7_0322900	1	1	1	1	4		PF3D7_0322900	40S ribosomal protein S3A, putative
PF3D7_1105400	1	1	1	1	4		PF3D7_1105400	40S ribosomal protein S4, putative
PF3D7_1447000	1	1	1	1	4		PF3D7_1447000	40S ribosomal protein S5
PF3D7_0721600	1	1	1	1	4		PF3D7_0721600	40S ribosomal protein S5, putative
PF3D7_1342000	1	1	1	1	4		PF3D7_1342000	40S ribosomal protein S6
PF3D7_1302800	1	1	1	1	4		PF3D7_1302800	40S ribosomal protein S7, putative
PF3D7_1408600	1	1	1	1	4		PF3D7_1408600	40S ribosomal protein S8e, putative
PF3D7_0520000	1	1	1	1	4		PF3D7_0520000	40S ribosomal protein S9, putative
PF3D7_1441200	1	1	1	1	4		PF3D7_1441200	60S ribosomal protein L1, putative
PF3D7_1414300	1	1	1	1	4		PF3D7_1414300	60S ribosomal protein L10, putative
PF3D7_0719600	1	1	1	1	4		PF3D7_0719600	60S ribosomal protein L11a, putative
PF3D7_0517000	1	1	1	1	4		PF3D7_0517000	60S ribosomal protein L12, putative
PF3D7_1004000	1	1	1	1	4		PF3D7_1004000	60S ribosomal protein L13, putative
PF3D7_0814000	1	1	1	1	4		PF3D7_0814000	60S ribosomal protein L13-2, putative
PF3D7_1431700	1	1	1	1	4		PF3D7_1431700	60S ribosomal protein L14, putative
PF3D7_0415900	1	1	1	1	4		PF3D7_0415900	60S ribosomal protein L15, putative
PF3D7_1351400	1	1	1	1	4		PF3D7_1351400	60S ribosomal protein L17, putative
PF3D7_1341200	1	1	1	1	4		PF3D7_1341200	60S ribosomal protein L18, putative
PF3D7_1341300	1	1	1	1	4		PF3D7_1341300	60S ribosomal protein L18-2, putative
PF3D7_0614500	1	1	1	1	4		PF3D7_0614500	60S ribosomal protein L19 (RPL19)
PF3D7_0516900	1	1	1	1	4		PF3D7_0516900	60S ribosomal protein L2 (RPL2)
PF3D7_1426000	1	1	1	1	4		PF3D7_1426000	60S ribosomal protein L21 (RPL21)
PF3D7_0821700	1	1	1	1	4		PF3D7_0821700	60S ribosomal protein L22, putative
PF3D7_1323400	1	1	1	1	4		PF3D7_1323400	60S ribosomal protein L23 (RPL23)
PF3D7_1331800	1	1	1	1	4		PF3D7_1331800	60S ribosomal protein L23, putative
PF3D7_1309100	1	1	1	1	4		PF3D7_1309100	60S ribosomal protein L24, putative
PF3D7_0312800	1	1	1	1	4		PF3D7_0312800	60S ribosomal protein L26, putative
PF3D7_1460700	1	1	1	1	4		PF3D7_1460700	60S ribosomal protein L27 (RPL27)
PF3D7_0618300	1	1	1	1	4		PF3D7_0618300	60S ribosomal protein L27a, putative
PF3D7_1142500	1	1	1	1	4		PF3D7_1142500	60S ribosomal protein L28 (RPL28)
PF3D7_1019400	1	1	1	1	4		PF3D7_1019400	60S ribosomal protein L30e, putative
PF3D7_0503800	1	1	1	1	4		PF3D7_0503800	60S ribosomal protein L31 (RPL31)
PF3D7_0903900	1	1	1	1	4		PF3D7_0903900	60S ribosomal protein L32 (RPL32)
PF3D7_0710600	1	1	1	1	4		PF3D7_0710600	60S ribosomal protein L34 (RPL34)
PF3D7_1124900	1	1	1	1	4		PF3D7_1124900	60S ribosomal protein L35, putative
PF3D7_1142600	1	1	1	1	4		PF3D7_1142600	60S ribosomal protein L35ae, putative
PF3D7_1130100	1	1	1	1	4		PF3D7_1130100	60S ribosomal protein L38 (RPL38)
PF3D7_0507100	1	1	1	1	4		PF3D7_0507100	60S ribosomal protein L4 (RPL4)
PF3D7_1424100	1	1	1	1	4		PF3D7_1424100	60S ribosomal protein L5, putative
PF3D7_1323100	1	1	1	1	4		PF3D7_1323100	60S ribosomal protein L6, putative
PF3D7_1338200	1	1	1	1	4		PF3D7_1338200	60S ribosomal protein L6-2, putative
PF3D7_0307200	1	1	1	1	4		PF3D7_0307200	60S ribosomal protein L7, putative
PF3D7_1424400	1	1	1	1	4		PF3D7_1424400	60S ribosomal protein L7-3, putative
PF3D7_0309600	1		1	1	3		PF3D7_0309600	60S acidic ribosomal protein P2 (PfP2)
PF3D7_1103100	1		1	1	3		PF3D7_1103100	60S acidic ribosomal protein P1, putative (RPP1)
PF3D7_0306900		1	1	1	3		PF3D7_0306900	40S ribosomal protein S23, putative
PF3D7_1402500				1	1		PF3D7_1402500	40S ribosomal protein S31/UBI, putative
PF3D7_1027700.2				1	1		PF3D7_1027700.2	60S ribosomal protein L3, putative
PF3D7_1144000	1	1	1		3		PF3D7_1144000	40S ribosomal protein S21 (RPS21)
PF3D7_0705700	1	1	1		3		PF3D7_0705700	40S ribosomal protein S29, putative
PF3D7_1460300	1	1	1		3		PF3D7_1460300	60S ribosomal protein L29, putative
PF3D7_1027800	1	1	1		3		PF3D7_1027800	60S ribosomal protein L3 (RPL3)
PF3D7_1109900	1	1	1		3		PF3D7_1109900	60S ribosomal protein L36 (RPL36)
PF3D7_0210100.1	1	1	1		3		PF3D7_0210100.1	60S ribosomal protein L37ae, putative
PF3D7_0304400	1	1	1		3		PF3D7_0304400	60S ribosomal protein L44 (RPL44)
PF3D7_0419800	1	1	1		3		PF3D7_0419800	60S ribosomal protein L7ae/L30e, putative
PF3D7_1130200	1	1	1		3		PF3D7_1130200	60S ribosomal protein P0 (PfP0)
PF3D7_0219200		1	1		2		PF3D7_0219200	40S ribosomal protein S30
PF3D7_0706400		1	1		2		PF3D7_0706400	60S ribosomal protein L37 (RPL37)
PF3D7_0210100.2		1	1		2		PF3D7_0210100.2	60S ribosomal protein L37ae, putative
PF3D7_0611700		1	1		2		PF3D7_0611700	60S ribosomal protein L39 (RPL39)
PF3D7_1144300		1	1		2		PF3D7_1144300	60S ribosomal protein L41 (RPL41)
PF3D7_0506100		1	1		2		PF3D7_0506100	60S ribosomal subunit protein L24-2, putative
PF3D7_1354600			1		1		PF3D7_1354600	60S ribosomal protein L7-2, putative
Total général	73	78	81	67	299
