# Supplementary material for: Identification of Plasmodium falciparum nuclear proteins by mass spectrometry and proposed protein annotation
Source: PLoS One. 2018 Oct 31;13(10):e0205596. doi: 10.1371/journal.pone.0205596 (PMC6209197; doi:10.1371/journal.pone.0205596)
Supplement: S7 Fig — (XLSX) [file pone.0205596.s007.xlsx]

## Sheet: Translational  prot 
PlasmoDB ID	Briquet	PlasmoBase	PlasmoDB	Voss	Total général		ID	S7 appendix	Init	Elong
PF3D7_0319600	1	1	1	1	4		PF3D7_0319600	elongation factor 1 (EF-1), putative		1
PF3D7_0913200	1	1	1	1	4		PF3D7_0913200	elongation factor 1-beta (EF-1beta)		2
PF3D7_1338300	1	1	1	1	4		PF3D7_1338300	elongation factor 1-gamma, putative		3
PF3D7_1451100	1	1	1	1	4		PF3D7_1451100	elongation factor 2 (eEF2)		4
PF3D7_0728000	1	1	1	1	4		PF3D7_0728000	eukaryotic translation initiation factor 2 alpha subunit, putative	1
PF3D7_1010600	1	1	1	1	4		PF3D7_1010600	eukaryotic translation initiation factor 2 beta subunit, putative	2
PF3D7_1410600	1	1	1	1	4		PF3D7_1410600	eukaryotic translation initiation factor 2 gamma subunit, putative	3
PF3D7_1212700	1	1	1	1	4		PF3D7_1212700	eukaryotic translation initiation factor 3 subunit A, putative (EIF3A)	4
PF3D7_0517700	1	1	1	1	4		PF3D7_0517700	eukaryotic translation initiation factor 3 subunit B, putative (EIF3B)	5
PF3D7_1206200	1	1	1	1	4		PF3D7_1206200	eukaryotic translation initiation factor 3 subunit C, putative (EIF3C)	6
PF3D7_1007900	1	1	1	1	4		PF3D7_1007900	eukaryotic translation initiation factor 3 subunit D, putative (EIF3D)	7
PF3D7_0918300	1	1	1	1	4		PF3D7_0918300	eukaryotic translation initiation factor 3 subunit F, putative (EIF3F)	8
PF3D7_0815600	1	1	1	1	4		PF3D7_0815600	eukaryotic translation initiation factor 3 subunit G, putative (EIF3G)	9
PF3D7_0716800	1	1	1	1	4		PF3D7_0716800	eukaryotic translation initiation factor 3 subunit I, putative (EIF3I)	10
PF3D7_1206700	1	1	1	1	4		PF3D7_1206700	eukaryotic translation initiation factor 5, putative	11
PF3D7_1204300	1	1	1	1	4		PF3D7_1204300	eukaryotic translation initiation factor 5A (EIF5A)	12
PF3D7_1438000	1	1	1	1	4		PF3D7_1438000	eukaryotic translation initiation factor eIF2A, putative	13
PF3D7_0607000	1	1	1	1	4		PF3D7_0607000	translation initiation factor IF-2, putative	14
PF3D7_1243600	1	1	1	1	4		PF3D7_1243600	translation initiation factor SUI1, putative	15
PF3D7_0422700	1		1	1	3		PF3D7_0422700	eukaryotic initiation factor, putative	16
PF3D7_1357100		1	1	1	3		PF3D7_1357100	elongation factor 1-alpha
PF3D7_0931000		1	1	1	3		PF3D7_0931000	elongation factor Tu, putative
PF3D7_1330600		1	1	1	3		PF3D7_1330600	elongation factor Tu, putative
PF3D7_1019000		1	1	1	3		PF3D7_1019000	eukaryotic translation initiation factor subunit eIF2A, putative
PF3D7_0813600		1	1	1	3		PF3D7_0813600	translation initiation factor SUI1, putative
PF3D7_0907600		1	1	1	3		PF3D7_0907600	translation initiation factor SUI1, putative
PF3D7_1357000	1	1	1		3		PF3D7_1357000	elongation factor 1-alpha		5
PF3D7_0315100	1	1	1		3		PF3D7_0315100	eukaryotic translation initiation factor 4E (eIF4E)	17
PF3D7_0212300	1	1	1		3		PF3D7_0212300	peptide chain release factor subunit 1, putative	18
PF3D7_1332800	1	1	1		3		PF3D7_1332800	translation initiation factor 6, putative	19
PF3D7_1143400	1	1	1		3		PF3D7_1143400	translation initiation factor eIF-1A, putative	20
PF3D7_1312900	1		1	1	3		PF3D7_1312900	eukaryotic translation initation factor 4 gamma (EIF4G)	21
PF3D7_1322300			1	1	2		PF3D7_1322300	translation initiation factor EIF-2B subunit related
PF3D7_1468700	1		1		2		PF3D7_1468700	eukaryotic initiation factor 4A (eIF4A)	22
PF3D7_1360900	1		1		2		PF3D7_1360900	polyadenylate-binding protein, putative	23
PF3D7_1224300	1		1		2		PF3D7_1224300	polyadenylate-binding protein, putative (PABP)	24
PF3D7_1107300	1		1		2		PF3D7_1107300	polyadenylate-binding protein-interacting protein 1, putative	25
PF3D7_0602400		1	1		2		PF3D7_0602400	elongation factor G (EF-G)
PF3D7_1233000		1	1		2		PF3D7_1233000	elongation factor G (EF-G)
PF3D7_0305000		1	1		2		PF3D7_0305000	elongation factor Ts (EF-Ts)
PF3D7_1348300		1	1		2		PF3D7_1348300	elongation factor Tu, putative
PF3D7_1250600		1	1		2		PF3D7_1250600	eukaryotic translation initiation factor 2b, subunit 2, putative
PF3D7_0528200		1	1		2		PF3D7_0528200	eukaryotic translation initiation factor 3 subunit E, putative (EIF3E)
PF3D7_0612100		1	1		2		PF3D7_0612100	eukaryotic translation initiation factor 3 subunit L, putative (EIF3L)
PF3D7_0715600		1	1		2		PF3D7_0715600	GTP-binding translation elongation factor tu family protein, putative
PF3D7_1428600		1	1		2		PF3D7_1428600	peptide chain release factor 1, putative
PF3D7_0409700		1	1		2		PF3D7_0409700	peptide chain release factor 2, putative
PF3D7_0704900		1	1		2		PF3D7_0704900	peptide chain release factor, putative
PF3D7_0932400		1	1		2		PF3D7_0932400	peptide chain release factor, putative
PF3D7_1123400		1	1		2		PF3D7_1123400	translation elongation factor EF-1, subunit alpha, putative
PF3D7_0828500		1	1		2		PF3D7_0828500	translation initiation factor EIF-2b alpha subunit, putative
PF3D7_1326400		1	1		2		PF3D7_1326400	translation initiation factor EIF-2B gamma subunit, putative
PF3D7_1469000		1	1		2		PF3D7_1469000	translation initiation factor IF-1 (IF1)
PF3D7_1312400		1	1		2		PF3D7_1312400	translation initiation factor IF-2, putative (IF2a)
PF3D7_0827100		1	1		2		PF3D7_0827100	translation initiation factor IF-2, putative (IF2c)
PF3D7_0825200		1	1		2		PF3D7_0825200	translation initiation factor IF-3 (IF3a)
PF3D7_0323000	1				1		PF3D7_0323000	translation machinery-associated protein 7, putative (TMA7)	26
PF3D7_API02900		1			1		PF3D7_API02900	elongation factor (tufA)
PF3D7_0110100		1			1		PF3D7_0110100	selenocysteine-specific elongation factor selB homologue, putative
PF3D7_0516600		1			1		PF3D7_0516600	translation initiation factor IF-2,sporozoite surface antigen MB2 (MB2)
PF3D7_0310600.1			1		1		PF3D7_0310600.1	eukaryotic translation initiation factor 3 subunit K, putative (EIF3K)
PF3D7_0418200			1		1		PF3D7_0418200	eukaryotic translation initiation factor 3 subunit M, putative (EIF3M)
PF3D7_1013900			1		1		PF3D7_1013900	initiation factor 2 subunit family, putative
PF3D7_0322400			1		1		PF3D7_0322400	regulator of initiation factor 2 (eIF2)
PF3D7_1034600			1		1		PF3D7_1034600	translation initiation factor IF-3, putative (IF3b)
Total général	31	52	61	28	172
