# Supplementary material for: Identification of Plasmodium falciparum nuclear proteins by mass spectrometry and proposed protein annotation
Source: PLoS One. 2018 Oct 31;13(10):e0205596. doi: 10.1371/journal.pone.0205596 (PMC6209197; doi:10.1371/journal.pone.0205596)
Supplement: S8 Fig — (XLSX) [file pone.0205596.s008.xlsx]

## Sheet: Feuil1
ID	PlasmoDB	Prot L-aa	Dom L-aa	Plasmobase		Explore architecture		Protein with Experimental evidence in eukaryotes	Publication	Domain description	Proposed protein Annotation
	Annotation			domain 1	score - coverage	Plasmobase	Uniprot
PF3D7_0108500	NO	179	51	ELM2	5e -16 & 92%	All Plasmodium	Metazoa Homo sapiens	http://www.uniprot.org/uniprot/Q6PJG2	https://www.ncbi.nlm.nih.gov/pubmed/25653165	N terminus of Myb1 and GATA transcription factors	Putative member of the ELM2 DNA binding protein family
PF3D7_0519700	Just updated	192	73	Fop-Friend of Prmt1	1,3 e-26 &100%	All Plasmodium	Metazoa Homo sapiens	http://www.uniprot.org/uniprot/Q9Y3Y2	https://www.ncbi.nlm.nih.gov/pubmed/20688955	Heterochromatin-associated protein & RNA processing	DNA (heterochromatin) and RNA binding protein
PF3D7_0618200	NO	199	141	eIF3j Subunit	2 e40 & 61%	All Plasmodium	Metazoa Homo sapiens	http://www.uniprot.org/uniprot/O75822	https://www.ncbi.nlm.nih.gov/pubmed/25849773	eIF3 subunit of the eIF-3 initiation complex	eIF3j subunit
PF3D7_0813300	NO	315	99	nucleoplasmin	5 e-23 & 66%	All Plasmodium	Metazoa Homo sapiens	http://www.uniprot.org/uniprot/Q86SE8	https://www.ncbi.nlm.nih.gov/pubmed/21863821	nucleoplasmin - domain chromatin de-condensation proteinNucleoplasmin	Nucleoplasmin (Np) member of histone chaperone protein family
PF3D7_1147300	NO	1361	123	PrmA	4e -11 & 48%	All Plasmodium	Metazoa Homo sapiens	http://www.uniprot.org/uniprot/Q9NVM4	https://www.ncbi.nlm.nih.gov/pubmed/15044439	Ribosomal protein L11 methyltransferase (PrmA)	Putative member of the methyl transferase family
PF3D7_1218500	Just updated	1061	145	dynamin_N	3 e-31 & 82%	All Plasmodium	Metazoa (3545)	http://www.uniprot.org/uniprot/O60313	https://www.ncbi.nlm.nih.gov/pubmed/20038677	Involved in the scission of a wide range of vesicles and organelles. They play a role in many processes including budding of transport vesicles, division of organelles, cytokinesis and pathogen resistance	Putative member of the dynamin superfamily
PF3D7_1457300	NO	639	111	3 x MA3	2e -21 to1e -44 & 95 to100%	All Plasmodium	Metazoa (1373)	http://www.uniprot.org/uniprot/Q53EL6	https://www.ncbi.nlm.nih.gov/pubmed/16357133	The MI domain (after MA-3 and eIF4G), it is a protein-protein	Putative translation initiation facttor eIF4G subunit
										interaction module present in translational factors,
PF3D7_1468100	NO	2558	around 50	Kelch 3, 4, 5, 6,	Diverse score & coverage	Only P. Falciparum				Successive kelch domains involved in protein-protein interaction	Putative member of the Kelch protein super family
PF3D7_1249100	NO	392	90 (110)	THUMPx2		All Plasmodium		http://www.uniprot.org/uniprot/Q9NXG2	https://www.ncbi.nlm.nih.gov/pubmed/25653167	RNA binding domain protein involved in RNA modification	Putative member of RNA binding and modiying proteins
